# Supplementary material for: Unveiling the Influence of Linkers on Conformations of Oligomeric Acceptors for High‐Performance Polymer Solar Cells
Source: Adv Sci (Weinh). 2024 Aug 29;11(40):2406772. doi: 10.1002/advs.202406772 (PMC11515919; doi:10.1002/advs.202406772)
Supplement: Supplementary file 2 — Supporting Information [file ADVS-11-2406772-s002.xlsx]

## Sheet: Sheet1
PM6:V-DYIC						PM6:V-DYIC-4F						PM6:V-DIBP3F-S
JV		EQE		EQE-Jcal		JV		EQE		EQE-Jcal		JV		EQE		EQE-Jcal
-0.2	-24.684	300	1.04258	300	2.574e-08	-0.2	-26.4394	300	3.04381	300	7.51756e-08	-0.2	-25.4543	300	1.64093	300	4.0992e-08
-0.18	-24.6609	310	1.7908	300.1	5.2767e-08	-0.18	-26.4408	310	3.60049	300.1	1.53462e-07	-0.18	-25.4743	310	2.87561	300.1	8.40123e-08
-0.16	-24.6378	320	5.66381	300.2	8.1198e-08	-0.16	-26.4422	320	7.09634	300.2	2.35377e-07	-0.16	-25.4506	320	8.62491	300.2	1.29168e-07
-0.14	-24.6142	330	13.4104	300.3	1.11033e-07	-0.14	-26.4361	330	15.1292	300.3	3.2144e-07	-0.14	-25.4318	330	18.7075	300.3	1.77205e-07
-0.12	-24.5899	340	22.9356	300.4	1.4274e-07	-0.12	-26.4225	340	24.2201	300.4	4.10614e-07	-0.12	-25.4118	340	30.8016	300.4	2.2631e-07
-0.1	-24.5657	350	29.503	300.5	1.7433e-07	-0.1	-26.409	350	31.2459	300.5	5.02899e-07	-0.1	-25.3978	350	40.1656	300.5	2.78618e-07
-0.08	-24.554	360	34.0791	300.6	2.1177e-07	-0.08	-26.3948	360	36.3103	300.6	6.06589e-07	-0.08	-25.3581	360	45.9441	300.6	3.36263e-07
-0.06	-24.5424	370	36.5005	300.7	2.5155e-07	-0.06	-26.3807	370	39.4132	300.7	7.19612e-07	-0.06	-25.3616	370	47.3704	300.7	4.00313e-07
-0.04	-24.5206	380	36.6631	300.8	2.9601e-07	-0.04	-26.3694	380	42.3738	300.8	8.4404e-07	-0.04	-25.3415	380	43.3998	300.8	4.71835e-07
-0.02	-24.4885	390	41.7468	300.9	3.4398e-07	-0.02	-26.3609	390	48.8179	300.9	9.78838e-07	-0.02	-25.3326	390	40.9841	300.9	5.48695e-07
0	-24.4565	400	50.3321	301	3.9663e-07	0	-26.3524	400	59.557	301	1.11986e-06	0	-25.31	400	43.3904	301	6.3196e-07
0.02	-24.4343	410	59.2748	301.1	4.5396e-07	0.02	-26.3245	410	69.0127	301.1	1.28576e-06	0.02	-25.2759	410	47.6679	301.1	7.22698e-07
0.04	-24.4121	420	68.8859	301.2	5.148e-07	0.04	-26.2967	420	77.0927	301.2	1.45167e-06	0.04	-25.2616	420	54.8536	301.2	8.20908e-07
0.06	-24.3901	430	77.1029	301.3	5.8149e-07	0.06	-26.2783	430	81.6956	301.3	1.62794e-06	0.06	-25.2294	430	63.2497	301.3	9.2659e-07
0.08	-24.3683	440	83.1645	301.4	6.5169e-07	0.08	-26.2694	440	83.857	301.4	1.82495e-06	0.08	-25.2165	440	71.8066	301.4	1.03974e-06
0.1	-24.3465	450	86.508	301.5	7.2774e-07	0.1	-26.2605	450	84.4886	301.5	2.03233e-06	0.1	-25.1844	450	78.8954	301.5	1.16358e-06
0.12	-24.3133	460	87.4825	301.6	8.0496e-07	0.12	-26.2334	460	83.6809	301.6	2.23971e-06	0.12	-25.1784	460	83.41	301.6	1.281e-06
0.14	-24.2802	470	87.4848	301.7	8.8335e-07	0.14	-26.2063	470	82.9797	301.7	2.44709e-06	0.14	-25.1396	470	86.0843	301.7	1.4091e-06
0.16	-24.2524	480	86.9987	301.8	9.6525e-07	0.16	-26.1829	480	82.1118	301.8	2.66484e-06	0.16	-25.133	480	87.2014	301.8	1.5372e-06
0.18	-24.2299	490	86.4018	301.9	1.04832e-06	0.18	-26.1632	490	81.4844	301.9	2.88259e-06	0.18	-25.0958	490	87.6889	301.9	1.67598e-06
0.2	-24.2074	500	85.8761	302	1.13256e-06	0.2	-26.1436	500	81.2738	302	3.11071e-06	0.2	-25.0647	500	88.0043	302	1.80408e-06
0.22	-24.16	510	85.9534	302.1	1.2285e-06	0.22	-26.1309	510	81.6175	302.1	3.35957e-06	0.22	-25.0386	510	88.4301	302.1	1.9642e-06
0.24	-24.1125	520	86.0503	302.2	1.3338e-06	0.24	-26.1182	520	81.9353	302.2	3.6188e-06	0.24	-25.0067	520	87.9904	302.2	2.12433e-06
0.26	-24.0731	530	86.9109	302.3	1.4391e-06	0.26	-26.0953	530	83.013	302.3	3.90913e-06	0.26	-24.9771	530	87.6282	302.3	2.29513e-06
0.28	-24.0417	540	87.868	302.4	1.5561e-06	0.28	-26.0624	540	84.2319	302.4	4.2202e-06	0.28	-24.9483	540	87.4761	302.4	2.48728e-06
0.3	-24.0103	550	87.9359	302.5	1.6848e-06	0.3	-26.0294	550	84.4777	302.5	4.55201e-06	0.3	-24.9018	550	86.63	302.5	2.70077e-06
0.32	-23.9696	560	88.3583	302.6	1.8369e-06	0.32	-26.0175	560	85.3588	302.6	4.93567e-06	0.32	-24.8642	560	86.6359	302.6	2.93563e-06
0.34	-23.9289	570	88.6866	302.7	2.0007e-06	0.34	-26.0056	570	86.376	302.7	5.35043e-06	0.34	-24.8246	570	86.6879	302.7	3.19183e-06
0.36	-23.8817	580	88.5196	302.8	2.1762e-06	0.36	-25.9837	580	86.691	302.8	5.81703e-06	0.36	-24.7905	580	86.1283	302.8	3.49073e-06
0.38	-23.8281	590	88.0378	302.9	2.3868e-06	0.38	-25.9519	590	86.7939	302.9	6.33549e-06	0.38	-24.7397	590	85.6286	302.9	3.81098e-06
0.4	-23.7745	600	87.1156	303	2.5974e-06	0.4	-25.9201	600	86.5231	303	6.88505e-06	0.4	-24.7052	600	84.9327	303	4.16325e-06
0.42	-23.7165	610	85.851	303.1	2.8314e-06	0.42	-25.8873	610	86.1051	303.1	7.47608e-06	0.42	-24.6449	610	83.7006	303.1	4.53688e-06
0.44	-23.6585	620	84.3296	303.2	3.0771e-06	0.44	-25.8546	620	85.5497	303.2	8.09823e-06	0.44	-24.6051	620	81.6691	303.2	4.93185e-06
0.46	-23.5989	630	82.4721	303.3	3.3345e-06	0.46	-25.8193	630	84.6936	303.3	8.74111e-06	0.46	-24.5378	630	79.5935	303.3	5.34818e-06
0.48	-23.5375	640	81.1601	303.4	3.6153e-06	0.48	-25.7815	640	84.0164	303.4	9.42546e-06	0.48	-24.4735	640	77.971	303.4	5.78585e-06
0.5	-23.4762	650	80.0986	303.5	3.8961e-06	0.5	-25.7437	650	83.1109	303.5	1.01409e-05	0.5	-24.4048	650	77.1163	303.5	6.24488e-06
0.52	-23.3827	660	79.3389	303.6	4.1886e-06	0.52	-25.6862	660	82.0535	303.6	1.08875e-05	0.52	-24.3163	660	77.2511	303.6	6.71458e-06
0.54	-23.2892	670	79.4101	303.7	4.4811e-06	0.54	-25.6287	670	81.8807	303.7	1.16133e-05	0.54	-24.2288	670	79.1606	303.7	7.19495e-06
0.56	-23.1905	680	79.3798	303.8	4.7853e-06	0.56	-25.5776	680	81.0178	303.8	1.23392e-05	0.56	-24.1304	680	81.0583	303.8	7.67533e-06
0.58	-23.0864	690	79.3097	303.9	5.0895e-06	0.58	-25.5329	690	81.2787	303.9	1.3065e-05	0.58	-24.0057	690	82.7601	303.9	8.16638e-06
0.6	-22.9824	700	78.9378	304	5.4054e-06	0.6	-25.4882	700	81.1924	304	1.37908e-05	0.6	-23.883	700	82.9806	304	8.6681e-06
0.62	-22.8342	710	78.3899	304.1	5.733e-06	0.62	-25.4002	710	81.1571	304.1	1.46204e-05	0.62	-23.7424	710	82.6185	304.1	9.20185e-06
0.64	-22.686	720	77.3615	304.2	6.084e-06	0.64	-25.3121	720	81.1132	304.2	1.54499e-05	0.64	-23.5677	720	82.0276	304.2	9.76763e-06
0.66	-22.4925	730	76.581	304.3	6.4467e-06	0.66	-25.1974	730	80.7112	304.3	1.63831e-05	0.66	-23.361	730	81.3952	304.3	1.03548e-05
0.68	-22.2538	740	75.6607	304.4	6.8328e-06	0.68	-25.0562	740	80.643	304.4	1.73163e-05	0.68	-23.0965	740	81.0606	304.4	1.09952e-05
0.7	-22.0151	750	74.5028	304.5	7.2423e-06	0.7	-24.915	750	80.2325	304.5	1.82495e-05	0.7	-22.7479	750	80.7774	304.5	1.16358e-05
0.72	-21.618	760	73.5283	304.6	7.6752e-06	0.72	-24.6013	760	79.2822	304.6	1.92864e-05	0.72	-22.3063	760	80.3788	304.6	1.2383e-05
0.74	-21.2208	770	71.8481	304.7	8.1549e-06	0.74	-24.2877	770	80.0786	304.7	2.0427e-05	0.74	-21.6834	770	79.4194	304.7	1.31303e-05
0.76	-20.5904	780	70.5222	304.8	8.658e-06	0.76	-23.6465	780	79.4436	304.8	2.15676e-05	0.76	-20.8247	780	77.1676	304.8	1.38775e-05
0.78	-19.7267	790	68.9631	304.9	9.1962e-06	0.78	-22.6778	790	79.0445	304.9	2.29156e-05	0.78	-19.5888	790	75.0192	304.9	1.47315e-05
0.8	-18.863	800	67.0716	305	9.7695e-06	0.8	-21.7091	800	78.8203	305	2.42636e-05	0.8	-17.8383	800	72.8003	305	1.56923e-05
0.82	-16.8417	810	64.2537	305.1	1.03662e-05	0.82	-18.4519	810	77.5311	305.1	2.56115e-05	0.82	-15.3055	810	69.8505	305.1	1.6653e-05
0.84	-14.8205	820	61.1862	305.2	1.09746e-05	0.84	-15.1947	820	74.6379	305.2	2.70632e-05	0.84	-11.7232	820	65.8059	305.2	1.76138e-05
0.86	-11.5082	830	56.1562	305.3	1.16064e-05	0.86	-9.43373	830	74.2606	305.3	2.85149e-05	0.86	-6.76984	830	62.9188	305.3	1.86813e-05
0.88	-6.90494	840	48.5988	305.4	1.2285e-05	0.88	-1.16902	840	69.4436	305.4	2.99665e-05	0.88	-0.19925	840	56.0983	305.4	1.97487e-05
0.9	-2.30164	850	40.0663	305.5	1.287e-05	0.9	7.09569	850	61.9003	305.5	3.15219e-05	0.9	7.9414	850	47.3973	305.5	2.08163e-05
0.92	6.29078	860	30.703	305.6	1.3572e-05	0.92	20.8971	860	52.6802	305.6	3.30773e-05	0.92	17.7634	860	37.1666	305.6	2.18838e-05
0.94	14.8832	870	21.8527	305.7	1.4274e-05	0.94	34.6985	870	41.4517	305.7	3.46326e-05	0.94	29.1928	870	27.3115	305.7	2.29513e-05
0.96	25.6009	880	14.216	305.8	1.4976e-05	0.96	50.3719	880	29.0991	305.8	3.6188e-05	0.96	41.9102	880	18.1041	305.8	2.40188e-05
0.98	38.4438	890	9.55976	305.9	1.5678e-05	0.98	67.9172	890	21.3269	305.9	3.77433e-05	0.98	55.7975	890	12.9549	305.9	2.5193e-05
1	51.2867	900	5.65191	306	1.6263e-05	1	85.4625	900	13.2613	306	3.92987e-05	1	70.6835	900	8.13495	306	2.62605e-05
1.02	67.4586	910	3.2124	306.1	1.7082e-05	1.02	105.366	910	7.83987	306.1	4.0854e-05	1.02	86.4266	910	4.96177	306.1	2.74348e-05
1.04	83.6305	920	1.8487	306.2	1.7784e-05	1.04	125.269	920	4.59378	306.2	4.25131e-05	1.04	102.899	920	2.99266	306.2	2.8609e-05
1.06	101.071	930	1.0057	306.3	1.8486e-05	1.06	145.937	930	2.53254	306.3	4.41721e-05	1.06	120.009	930	1.71302	306.3	2.97833e-05
1.08	119.781	940	0.55134	306.4	1.9305e-05	1.08	167.371	940	1.37179	306.4	4.59349e-05	1.08	137.709	940	0.97247	306.4	3.10643e-05
1.1	138.491	950	0.34198	306.5	2.0124e-05	1.1	188.805	950	0.81698	306.5	4.76976e-05	1.1	155.854	950	0.61334	306.5	3.23453e-05
1.12	159.073	960	0.19672	306.6	2.0943e-05	1.12	211.483	960	0.53237	306.6	4.9564e-05	1.12	174.426	960	0.36637	306.6	3.3733e-05
1.14	179.655	970	0.12217	306.7	2.1879e-05	1.14	234.16	970	0.32994	306.7	5.16378e-05	1.14	193.386	970	0.22706	306.7	3.52275e-05
1.16	200.958	980	0.05817	306.8	2.2815e-05	1.16	257.108	980	0.15726	306.8	5.37117e-05	1.16	212.698	980	0.12175	306.8	3.6722e-05
1.18	222.981	990	0.03548	306.9	2.3868e-05	1.18	280.327	990	0.10373	306.9	5.59928e-05	1.18	232.368	990	0.07413	306.9	3.843e-05
1.2	245.004	1000	0.02155	307	2.4921e-05	1.2	303.546	1000	0.11685	307	5.83777e-05	1.2	252.291	1000	0.06031	307	4.0138e-05
				307.1	2.6091e-05					307.1	6.08663e-05				--	307.1	4.19527e-05
				307.2	2.7261e-05					307.2	6.34586e-05				--	307.2	4.3981e-05
				307.3	2.8548e-05					307.3	6.62582e-05				--	307.3	4.60093e-05
				307.4	2.9952e-05					307.4	6.91615e-05				--	307.4	4.8251e-05
				307.5	3.1356e-05					307.5	7.22723e-05				--	307.5	5.04928e-05
				307.6	3.276e-05					307.6	7.5383e-05				--	307.6	5.28413e-05
				307.7	3.4164e-05					307.7	7.84937e-05				--	307.7	5.51898e-05
				307.8	3.5685e-05					307.8	8.17081e-05					307.8	5.7645e-05
				307.9	3.7206e-05					307.9	8.49225e-05					307.9	6.01003e-05
				308	3.8727e-05					308	8.82406e-05					308	6.25555e-05
				308.1	4.0365e-05					308.1	9.15587e-05					308.1	6.51175e-05
				308.2	4.2003e-05					308.2	9.49805e-05					308.2	6.77863e-05
				308.3	4.3641e-05					308.3	9.85059e-05					308.3	7.0455e-05
				308.4	4.5279e-05					308.4	0.000102031					308.4	7.32305e-05
				308.5	4.7034e-05					308.5	0.000105645					308.5	7.6006e-05
				308.6	4.8789e-05					308.6	0.000109262					308.6	7.87815e-05
				308.7	5.0544e-05					308.7	0.000112869					308.7	8.1557e-05
				308.8	5.2182e-05					308.8	0.000116467					308.8	8.44392e-05
				308.9	5.3937e-05					308.9	0.000120057					308.9	8.72147e-05
				309	5.5692e-05					309	0.000123637					309	8.99903e-05
				309.1	5.7447e-05					309.1	0.000127274					309.1	9.28725e-05
				309.2	5.9319e-05					309.2	0.000130966					309.2	9.57548e-05
				309.3	6.1074e-05					309.3	0.000134715					309.3	9.87438e-05
				309.4	6.2946e-05					309.4	0.00013852					309.4	0.00010184
				309.5	6.4818e-05					309.5	0.000142382					309.5	0.000104829
				309.6	6.6807e-05					309.6	0.000146387					309.6	0.000108063
				309.7	6.8913e-05					309.7	0.000150537					309.7	0.000111385
				309.8	7.1019e-05					309.8	0.000154831					309.8	0.000114834
				309.9	7.3242e-05					309.9	0.000159271					309.9	0.000118408
				310	7.5465e-05					310	0.000163856					310	0.000122111
				310.1	7.7922e-05					310.1	0.000168752					310.1	0.000126105
				310.2	8.0613e-05					310.2	0.000173966					310.2	0.000130399
				310.3	8.3421e-05					310.3	0.000179501					310.3	0.000135004
				310.4	8.6463e-05					310.4	0.000185364					310.4	0.000139925
				310.5	8.9739e-05					310.5	0.00019156					310.5	0.000145173
				310.6	9.3249e-05					310.6	0.000198147					310.6	0.000150801
				310.7	9.6993e-05					310.7	0.000205131					310.7	0.000156821
				310.8	0.000100971					310.8	0.00021252					310.8	0.000163243
				310.9	0.0001053					310.9	0.000220318					310.9	0.000170076
				311	0.000109746					311	0.000228533					311	0.000177331
				311.1	0.000114426					311.1	0.000236847					311.1	0.00018473
				311.2	0.000119134					311.2	0.000245259					311.2	0.000192274
				311.3	0.000123951					311.3	0.000253772					311.3	0.000199963
				311.4	0.000128863					311.4	0.000262384					311.4	0.000207797
				311.5	0.000133873					311.5	0.000271096					311.5	0.00021578
				311.6	0.000139078					311.6	0.000280079					311.6	0.000224067
				311.7	0.000144483					311.7	0.000289337					311.7	0.000232664
				311.8	0.000150092					311.8	0.000298873					311.8	0.000241576
				311.9	0.000155908					311.9	0.000308691					311.9	0.000250811
				312	0.000161936					312	0.000318792					312	0.000260373
				312.1	0.00016813					312.1	0.000329102					312.1	0.000270191
				312.2	0.000174493					312.2	0.000339622					312.2	0.000280269
				312.3	0.000181026					312.3	0.000350352					312.3	0.000290609
				312.4	0.000187734					312.4	0.000361298					312.4	0.000301216
				312.5	0.000194615					312.5	0.00037246					312.5	0.000312093
				312.6	0.000201715					312.6	0.000383903					312.6	0.000323305
				312.7	0.000209035					312.7	0.000395628					312.7	0.000334857
				312.8	0.000216576					312.8	0.000407641					312.8	0.000346752
				312.9	0.000224346					312.9	0.000419944					312.9	0.000358998
				313	0.000232346					313	0.00043254					313	0.000371599
				313.1	0.000240456					313.1	0.00044524					313.1	0.000384366
				313.2	0.000248678					313.2	0.000458044					313.2	0.000397302
				313.3	0.000257012					313.3	0.000470955					313.3	0.000410405
				313.4	0.000265457					313.4	0.000483969					313.4	0.000423676
				313.5	0.000274014					313.5	0.000497088					313.5	0.000437116
				313.6	0.000282873					313.6	0.000510605					313.6	0.000451023
				313.7	0.000292043					313.7	0.000524523					313.7	0.000465408
				313.8	0.000301524					313.8	0.000538848					313.8	0.000480277
				313.9	0.000311324					313.9	0.000553584					313.9	0.000495636
				314	0.000321447					314	0.000568734					314	0.000511494
				314.1	0.000331878					314.1	0.000584274					314.1	0.000527826
				314.2	0.000342619					314.2	0.000600207					314.2	0.000544639
				314.3	0.000353678					314.3	0.000616537					314.3	0.000561937
				314.4	0.000365058					314.4	0.000633269					314.4	0.000579731
				314.5	0.000376763					314.5	0.000650406					314.5	0.000598025
				314.6	0.000388702					314.6	0.000667813					314.6	0.000616678
				314.7	0.000400878					314.7	0.000685493					314.7	0.000635692
				314.8	0.000413294					314.8	0.00070345					314.8	0.000655071
				314.9	0.00042595					314.9	0.000721681					314.9	0.000674821
				315	0.000438852					315	0.000740193					315	0.000694942
				315.1	0.000451549					315.1	0.000758343					315.1	0.000714738
				315.2	0.000464035					315.2	0.000776125					315.2	0.000734198
				315.3	0.000476302					315.3	0.000793531					315.3	0.00075331
				315.4	0.000488345					315.4	0.000810556					315.4	0.000772065
				315.5	0.000500155					315.5	0.000827191					315.5	0.000790451
				315.6	0.000512189					315.6	0.000844082					315.6	0.000809178
				315.7	0.000524447					315.7	0.000861229					315.7	0.000828248
				315.8	0.000536933					315.8	0.000878636					315.8	0.000847667
				315.9	0.000549648					315.9	0.000896303					315.9	0.000867436
				316	0.000562597					316	0.000914234					316	0.000887558
				316.1	0.000576239					316.1	0.000933065					316.1	0.000908754
				316.2	0.000590588					316.2	0.000952809					316.2	0.00093104
				316.3	0.000605655					316.3	0.000973473					316.3	0.000954435
				316.4	0.000621449					316.4	0.00099507					316.4	0.000978952
				316.5	0.000637983					316.5	0.00102					316.5	0.001
				316.6	0.000655143					316.6	0.00104					316.6	0.00103
				316.7	0.000672936					316.7	0.00107					316.7	0.00106
				316.8	0.000691372					316.8	0.00109					316.8	0.00109
				316.9	0.000710458					316.9	0.00112					316.9	0.00112
				317	0.000730205					317	0.00114					317	0.00115
				317.1	0.000750381					317.1	0.00117					317.1	0.00118
				317.2	0.00077099					317.2	0.0012					317.2	0.00121
				317.3	0.000792036					317.3	0.00122					317.3	0.00124
				317.4	0.000813526					317.4	0.00125					317.4	0.00128
				317.5	0.000835461					317.5	0.00128					317.5	0.00131
				317.6	0.000857426					317.6	0.00131					317.6	0.00134
				317.7	0.00087942					317.7	0.00134					317.7	0.00138
				317.8	0.000901438					317.8	0.00137					317.8	0.00141
				317.9	0.000923479					317.9	0.0014					317.9	0.00145
				318	0.000945539					318	0.00143					318	0.00148
				318.1	0.000968032					318.1	0.00146					318.1	0.00152
				318.2	0.000990964					318.2	0.00149					318.2	0.00155
				318.3	0.00101					318.3	0.00152					318.3	0.00159
				318.4	0.00104					318.4	0.00155					318.4	0.00162
				318.5	0.00106					318.5	0.00158					318.5	0.00166
				318.6	0.00109					318.6	0.00161					318.6	0.0017
				318.7	0.00111					318.7	0.00164					318.7	0.00174
				318.8	0.00114					318.8	0.00168					318.8	0.00178
				318.9	0.00117					318.9	0.00171					318.9	0.00182
				319	0.00119					319	0.00175					319	0.00186
				319.1	0.00122					319.1	0.00178					319.1	0.00191
				319.2	0.00125					319.2	0.00182					319.2	0.00195
				319.3	0.00128					319.3	0.00185					319.3	0.00199
				319.4	0.00131					319.4	0.00189					319.4	0.00204
				319.5	0.00133					319.5	0.00192					319.5	0.00208
				319.6	0.00136					319.6	0.00196					319.6	0.00212
				319.7	0.00139					319.7	0.002					319.7	0.00217
				319.8	0.00142					319.8	0.00203					319.8	0.00221
				319.9	0.00145					319.9	0.00207					319.9	0.00226
				320	0.00148					320	0.00211					320	0.0023
				320.1	0.00151					320.1	0.00215					320.1	0.00235
				320.2	0.00154					320.2	0.00219					320.2	0.0024
				320.3	0.00158					320.3	0.00223					320.3	0.00245
				320.4	0.00161					320.4	0.00228					320.4	0.00251
				320.5	0.00165					320.5	0.00232					320.5	0.00257
				320.6	0.00169					320.6	0.00237					320.6	0.00263
				320.7	0.00173					320.7	0.00242					320.7	0.00269
				320.8	0.00177					320.8	0.00247					320.8	0.00275
				320.9	0.00181					320.9	0.00252					320.9	0.00281
				321	0.00185					321	0.00257					321	0.00288
				321.1	0.0019					321.1	0.00262					321.1	0.00294
				321.2	0.00194					321.2	0.00268					321.2	0.003
				321.3	0.00198					321.3	0.00273					321.3	0.00307
				321.4	0.00202					321.4	0.00278					321.4	0.00313
				321.5	0.00206					321.5	0.00283					321.5	0.00319
				321.6	0.00211					321.6	0.00288					321.6	0.00325
				321.7	0.00215					321.7	0.00293					321.7	0.00332
				321.8	0.00219					321.8	0.00298					321.8	0.00338
				321.9	0.00223					321.9	0.00303					321.9	0.00344
				322	0.00227					322	0.00308					322	0.0035
				322.1	0.00232					322.1	0.00313					322.1	0.00357
				322.2	0.00236					322.2	0.00318					322.2	0.00363
				322.3	0.0024					322.3	0.00323					322.3	0.00369
				322.4	0.00244					322.4	0.00329					322.4	0.00376
				322.5	0.00249					322.5	0.00334					322.5	0.00382
				322.6	0.00253					322.6	0.00339					322.6	0.00388
				322.7	0.00257					322.7	0.00344					322.7	0.00395
				322.8	0.00262					322.8	0.00349					322.8	0.00401
				322.9	0.00266					322.9	0.00355					322.9	0.00408
				323	0.0027					323	0.0036					323	0.00414
				323.1	0.00275					323.1	0.00365					323.1	0.00421
				323.2	0.0028					323.2	0.00371					323.2	0.00428
				323.3	0.00285					323.3	0.00377					323.3	0.00435
				323.4	0.0029					323.4	0.00383					323.4	0.00443
				323.5	0.00296					323.5	0.0039					323.5	0.00451
				323.6	0.00301					323.6	0.00396					323.6	0.00459
				323.7	0.00307					323.7	0.00403					323.7	0.00468
				323.8	0.00313					323.8	0.0041					323.8	0.00477
				323.9	0.00319					323.9	0.00417					323.9	0.00485
				324	0.00325					324	0.00425					324	0.00495
				324.1	0.00332					324.1	0.00432					324.1	0.00504
				324.2	0.00338					324.2	0.0044					324.2	0.00513
				324.3	0.00345					324.3	0.00447					324.3	0.00523
				324.4	0.00351					324.4	0.00455					324.4	0.00533
				324.5	0.00358					324.5	0.00463					324.5	0.00543
				324.6	0.00365					324.6	0.00471					324.6	0.00553
				324.7	0.00372					324.7	0.00479					324.7	0.00563
				324.8	0.00379					324.8	0.00487					324.8	0.00573
				324.9	0.00386					324.9	0.00495					324.9	0.00583
				325	0.00393					325	0.00503					325	0.00593
				325.1	0.004					325.1	0.00512					325.1	0.00603
				325.2	0.00408					325.2	0.00521					325.2	0.00614
				325.3	0.00415					325.3	0.0053					325.3	0.00625
				325.4	0.00424					325.4	0.00539					325.4	0.00637
				325.5	0.00432					325.5	0.00549					325.5	0.00649
				325.6	0.00441					325.6	0.00559					325.6	0.00662
				325.7	0.0045					325.7	0.0057					325.7	0.00675
				325.8	0.0046					325.8	0.00581					325.8	0.00689
				325.9	0.00469					325.9	0.00593					325.9	0.00704
				326	0.0048					326	0.00604					326	0.00718
				326.1	0.0049					326.1	0.00617					326.1	0.00734
				326.2	0.00501					326.2	0.00629					326.2	0.00749
				326.3	0.00512					326.3	0.00642					326.3	0.00765
				326.4	0.00523					326.4	0.00655					326.4	0.00781
				326.5	0.00535					326.5	0.00668					326.5	0.00797
				326.6	0.00546					326.6	0.00681					326.6	0.00814
				326.7	0.00558					326.7	0.00694					326.7	0.0083
				326.8	0.00569					326.8	0.00708					326.8	0.00847
				326.9	0.00581					326.9	0.00721					326.9	0.00864
				327	0.00593					327	0.00734					327	0.0088
				327.1	0.00604					327.1	0.00748					327.1	0.00897
				327.2	0.00616					327.2	0.00761					327.2	0.00914
				327.3	0.00628					327.3	0.00774					327.3	0.0093
				327.4	0.00639					327.4	0.00788					327.4	0.00947
				327.5	0.00651					327.5	0.00801					327.5	0.00963
				327.6	0.00663					327.6	0.00814					327.6	0.0098
				327.7	0.00674					327.7	0.00827					327.7	0.00996
				327.8	0.00685					327.8	0.0084					327.8	0.01012
				327.9	0.00696					327.9	0.00853					327.9	0.01028
				328	0.00707					328	0.00866					328	0.01044
				328.1	0.00719					328.1	0.00878					328.1	0.0106
				328.2	0.0073					328.2	0.00891					328.2	0.01076
				328.3	0.00742					328.3	0.00905					328.3	0.01093
				328.4	0.00754					328.4	0.00918					328.4	0.01109
				328.5	0.00766					328.5	0.00932					328.5	0.01126
				328.6	0.00778					328.6	0.00946					328.6	0.01144
				328.7	0.00791					328.7	0.00961					328.7	0.01162
				328.8	0.00804					328.8	0.00976					328.8	0.01181
				328.9	0.00818					328.9	0.00991					328.9	0.01201
				329	0.00832					329	0.01007					329	0.01221
				329.1	0.00847					329.1	0.01024					329.1	0.01241
				329.2	0.00862					329.2	0.01041					329.2	0.01263
				329.3	0.00877					329.3	0.01058					329.3	0.01284
				329.4	0.00893					329.4	0.01076					329.4	0.01307
				329.5	0.00909					329.5	0.01094					329.5	0.0133
				329.6	0.00925					329.6	0.01113					329.6	0.01353
				329.7	0.00942					329.7	0.01131					329.7	0.01376
				329.8	0.00958					329.8	0.0115					329.8	0.01399
				329.9	0.00975					329.9	0.01169					329.9	0.01423
				330	0.00992					330	0.01188					330	0.01447
				330.1	0.01009					330.1	0.01207					330.1	0.0147
				330.2	0.01025					330.2	0.01225					330.2	0.01493
				330.3	0.01041					330.3	0.01244					330.3	0.01516
				330.4	0.01057					330.4	0.01262					330.4	0.01539
				330.5	0.01073					330.5	0.01279					330.5	0.01561
				330.6	0.01089					330.6	0.01297					330.6	0.01583
				330.7	0.01105					330.7	0.01315					330.7	0.01605
				330.8	0.0112					330.8	0.01332					330.8	0.01627
				330.9	0.01136					330.9	0.01349					330.9	0.01649
				331	0.01151					331	0.01367					331	0.0167
				331.1	0.01167					331.1	0.01384					331.1	0.01692
				331.2	0.01183					331.2	0.01402					331.2	0.01715
				331.3	0.01199					331.3	0.0142					331.3	0.01737
				331.4	0.01215					331.4	0.01438					331.4	0.0176
				331.5	0.01232					331.5	0.01456					331.5	0.01783
				331.6	0.01249					331.6	0.01475					331.6	0.01807
				331.7	0.01266					331.7	0.01494					331.7	0.01831
				331.8	0.01283					331.8	0.01513					331.8	0.01855
				331.9	0.01301					331.9	0.01533					331.9	0.0188
				332	0.01319					332	0.01553					332	0.01904
				332.1	0.01337					332.1	0.01573					332.1	0.0193
				332.2	0.01355					332.2	0.01593					332.2	0.01955
				332.3	0.01373					332.3	0.01613					332.3	0.0198
				332.4	0.01392					332.4	0.01633					332.4	0.02006
				332.5	0.0141					332.5	0.01654					332.5	0.02032
				332.6	0.01429					332.6	0.01674					332.6	0.02058
				332.7	0.01448					332.7	0.01695					332.7	0.02084
				332.8	0.01466					332.8	0.01715					332.8	0.0211
				332.9	0.01485					332.9	0.01736					332.9	0.02136
				333	0.01504					333	0.01756					333	0.02162
				333.1	0.01522					333.1	0.01777					333.1	0.02188
				333.2	0.01541					333.2	0.01797					333.2	0.02214
				333.3	0.01559					333.3	0.01818					333.3	0.02239
				333.4	0.01578					333.4	0.01838					333.4	0.02265
				333.5	0.01596					333.5	0.01858					333.5	0.0229
				333.6	0.01615					333.6	0.01878					333.6	0.02316
				333.7	0.01633					333.7	0.01899					333.7	0.02342
				333.8	0.01652					333.8	0.01919					333.8	0.02368
				333.9	0.01671					333.9	0.0194					333.9	0.02394
				334	0.01691					334	0.01961					334	0.02421
				334.1	0.0171					334.1	0.01982					334.1	0.02448
				334.2	0.0173					334.2	0.02004					334.2	0.02476
				334.3	0.01751					334.3	0.02026					334.3	0.02504
				334.4	0.01772					334.4	0.02049					334.4	0.02533
				334.5	0.01793					334.5	0.02072					334.5	0.02562
				334.6	0.01814					334.6	0.02095					334.6	0.02592
				334.7	0.01836					334.7	0.02119					334.7	0.02622
				334.8	0.01858					334.8	0.02143					334.8	0.02652
				334.9	0.01881					334.9	0.02167					334.9	0.02683
				335	0.01904					335	0.02192					335	0.02715
				335.1	0.01926					335.1	0.02217					335.1	0.02746
				335.2	0.01949					335.2	0.02241					335.2	0.02777
				335.3	0.01972					335.3	0.02266					335.3	0.02809
				335.4	0.01995					335.4	0.02291					335.4	0.0284
				335.5	0.02018					335.5	0.02315					335.5	0.02872
				335.6	0.0204					335.6	0.0234					335.6	0.02903
				335.7	0.02063					335.7	0.02364					335.7	0.02933
				335.8	0.02085					335.8	0.02388					335.8	0.02964
				335.9	0.02107					335.9	0.02411					335.9	0.02994
				336	0.02128					336	0.02434					336	0.03023
				336.1	0.02149					336.1	0.02457					336.1	0.03052
				336.2	0.0217					336.2	0.0248					336.2	0.03081
				336.3	0.02191					336.3	0.02502					336.3	0.0311
				336.4	0.02212					336.4	0.02524					336.4	0.03138
				336.5	0.02232					336.5	0.02546					336.5	0.03166
				336.6	0.02253					336.6	0.02568					336.6	0.03194
				336.7	0.02273					336.7	0.0259					336.7	0.03222
				336.8	0.02293					336.8	0.02612					336.8	0.03249
				336.9	0.02314					336.9	0.02633					336.9	0.03277
				337	0.02334					337	0.02655					337	0.03305
				337.1	0.02355					337.1	0.02678					337.1	0.03334
				337.2	0.02376					337.2	0.027					337.2	0.03363
				337.3	0.02398					337.3	0.02723					337.3	0.03392
				337.4	0.0242					337.4	0.02747					337.4	0.03422
				337.5	0.02442					337.5	0.02771					337.5	0.03453
				337.6	0.02465					337.6	0.02795					337.6	0.03484
				337.7	0.02488					337.7	0.0282					337.7	0.03516
				337.8	0.02512					337.8	0.02846					337.8	0.03549
				337.9	0.02537					337.9	0.02872					337.9	0.03582
				338	0.02561					338	0.02898					338	0.03616
				338.1	0.02587					338.1	0.02925					338.1	0.0365
				338.2	0.02612					338.2	0.02952					338.2	0.03685
				338.3	0.02638					338.3	0.0298					338.3	0.03721
				338.4	0.02665					338.4	0.03008					338.4	0.03757
				338.5	0.02691					338.5	0.03036					338.5	0.03793
				338.6	0.02718					338.6	0.03065					338.6	0.0383
				338.7	0.02746					338.7	0.03094					338.7	0.03867
				338.8	0.02773					338.8	0.03123					338.8	0.03904
				338.9	0.02801					338.9	0.03152					338.9	0.03942
				339	0.02828					339	0.03182					339	0.0398
				339.1	0.02857					339.1	0.03212					339.1	0.04018
				339.2	0.02885					339.2	0.03242					339.2	0.04057
				339.3	0.02914					339.3	0.03272					339.3	0.04095
				339.4	0.02942					339.4	0.03303					339.4	0.04135
				339.5	0.02972					339.5	0.03333					339.5	0.04174
				339.6	0.03001					339.6	0.03365					339.6	0.04215
				339.7	0.03031					339.7	0.03397					339.7	0.04256
				339.8	0.03062					339.8	0.03429					339.8	0.04297
				339.9	0.03093					339.9	0.03462					339.9	0.04339
				340	0.03125					340	0.03495					340	0.04382
				340.1	0.03156					340.1	0.03528					340.1	0.04425
				340.2	0.03188					340.2	0.03562					340.2	0.04468
				340.3	0.0322					340.3	0.03596					340.3	0.04512
				340.4	0.03252					340.4	0.03629					340.4	0.04555
				340.5	0.03284					340.5	0.03663					340.5	0.04598
				340.6	0.03315					340.6	0.03697					340.6	0.04641
				340.7	0.03347					340.7	0.0373					340.7	0.04684
				340.8	0.03378					340.8	0.03763					340.8	0.04727
				340.9	0.03409					340.9	0.03795					340.9	0.04769
				341	0.03439					341	0.03828					341	0.0481
				341.1	0.0347					341.1	0.0386					341.1	0.04852
				341.2	0.03501					341.2	0.03892					341.2	0.04894
				341.3	0.03532					341.3	0.03925					341.3	0.04936
				341.4	0.03562					341.4	0.03958					341.4	0.04977
				341.5	0.03593					341.5	0.0399					341.5	0.0502
				341.6	0.03625					341.6	0.04023					341.6	0.05062
				341.7	0.03656					341.7	0.04057					341.7	0.05105
				341.8	0.03688					341.8	0.04091					341.8	0.05149
				341.9	0.03721					341.9	0.04125					341.9	0.05193
				342	0.03753					342	0.04159					342	0.05237
				342.1	0.03786					342.1	0.04194					342.1	0.05283
				342.2	0.0382					342.2	0.0423					342.2	0.05328
				342.3	0.03854					342.3	0.04265					342.3	0.05374
				342.4	0.03888					342.4	0.04301					342.4	0.05421
				342.5	0.03922					342.5	0.04338					342.5	0.05468
				342.6	0.03957					342.6	0.04374					342.6	0.05515
				342.7	0.03992					342.7	0.04411					342.7	0.05562
				342.8	0.04027					342.8	0.04448					342.8	0.0561
				342.9	0.04062					342.9	0.04486					342.9	0.05658
				343	0.04098					343	0.04523					343	0.05707
				343.1	0.04133					343.1	0.0456					343.1	0.05755
				343.2	0.04168					343.2	0.04597					343.2	0.05802
				343.3	0.04202					343.3	0.04634					343.3	0.0585
				343.4	0.04236					343.4	0.0467					343.4	0.05896
				343.5	0.0427					343.5	0.04706					343.5	0.05943
				343.6	0.04304					343.6	0.04741					343.6	0.05988
				343.7	0.04336					343.7	0.04775					343.7	0.06032
				343.8	0.04367					343.8	0.04808					343.8	0.06075
				343.9	0.04398					343.9	0.04841					343.9	0.06117
				344	0.04428					344	0.04872					344	0.06157
				344.1	0.04457					344.1	0.04903					344.1	0.06198
				344.2	0.04486					344.2	0.04934					344.2	0.06238
				344.3	0.04516					344.3	0.04965					344.3	0.06278
				344.4	0.04545					344.4	0.04996					344.4	0.06318
				344.5	0.04574					344.5	0.05027					344.5	0.06357
				344.6	0.04604					344.6	0.05058					344.6	0.06398
				344.7	0.04635					344.7	0.05091					344.7	0.0644
				344.8	0.04666					344.8	0.05124					344.8	0.06484
				344.9	0.04699					344.9	0.05159					344.9	0.06528
				345	0.04732					345	0.05194					345	0.06574
				345.1	0.04766					345.1	0.0523					345.1	0.0662
				345.2	0.04801					345.2	0.05267					345.2	0.06668
				345.3	0.04836					345.3	0.05304					345.3	0.06716
				345.4	0.04872					345.4	0.05342					345.4	0.06765
				345.5	0.04908					345.5	0.0538					345.5	0.06814
				345.6	0.04944					345.6	0.05418					345.6	0.06864
				345.7	0.0498					345.7	0.05456					345.7	0.06913
				345.8	0.05016					345.8	0.05494					345.8	0.06962
				345.9	0.05052					345.9	0.05532					345.9	0.07011
				346	0.05088					346	0.0557					346	0.07061
				346.1	0.05124					346.1	0.05608					346.1	0.0711
				346.2	0.0516					346.2	0.05647					346.2	0.0716
				346.3	0.05197					346.3	0.05685					346.3	0.0721
				346.4	0.05233					346.4	0.05724					346.4	0.0726
				346.5	0.0527					346.5	0.05763					346.5	0.07311
				346.6	0.05307					346.6	0.05803					346.6	0.07362
				346.7	0.05345					346.7	0.05842					346.7	0.07413
				346.8	0.05383					346.8	0.05882					346.8	0.07465
				346.9	0.0542					346.9	0.05922					346.9	0.07517
				347	0.05458					347	0.05963					347	0.07569
				347.1	0.05496					347.1	0.06003					347.1	0.07621
				347.2	0.05534					347.2	0.06043					347.2	0.07673
				347.3	0.05572					347.3	0.06082					347.3	0.07724
				347.4	0.05609					347.4	0.06122					347.4	0.07776
				347.5	0.05646					347.5	0.06161					347.5	0.07827
				347.6	0.05684					347.6	0.06201					347.6	0.07878
				347.7	0.05721					347.7	0.0624					347.7	0.07929
				347.8	0.05758					347.8	0.0628					347.8	0.07981
				347.9	0.05796					347.9	0.0632					347.9	0.08032
				348	0.05833					348	0.06359					348	0.08084
				348.1	0.05871					348.1	0.06399					348.1	0.08136
				348.2	0.05909					348.2	0.0644					348.2	0.08188
				348.3	0.05948					348.3	0.0648					348.3	0.0824
				348.4	0.05986					348.4	0.06521					348.4	0.08293
				348.5	0.06025					348.5	0.06562					348.5	0.08347
				348.6	0.06063					348.6	0.06603					348.6	0.084
				348.7	0.06102					348.7	0.06644					348.7	0.08452
				348.8	0.0614					348.8	0.06684					348.8	0.08505
				348.9	0.06178					348.9	0.06724					348.9	0.08557
				349	0.06216					349	0.06764					349	0.08609
				349.1	0.06254					349.1	0.06805					349.1	0.08661
				349.2	0.06292					349.2	0.06845					349.2	0.08714
				349.3	0.06331					349.3	0.06886					349.3	0.08767
				349.4	0.0637					349.4	0.06927					349.4	0.08821
				349.5	0.06409					349.5	0.06969					349.5	0.08875
				349.6	0.0645					349.6	0.07012					349.6	0.08931
				349.7	0.06491					349.7	0.07055					349.7	0.08987
				349.8	0.06533					349.8	0.071					349.8	0.09045
				349.9	0.06576					349.9	0.07145					349.9	0.09104
				350	0.0662					350	0.07192					350	0.09165
				350.1	0.06664					350.1	0.07239					350.1	0.09226
				350.2	0.0671					350.2	0.07288					350.2	0.09289
				350.3	0.06756					350.3	0.07336					350.3	0.09352
				350.4	0.06803					350.4	0.07386					350.4	0.09417
				350.5	0.06851					350.5	0.07437					350.5	0.09483
				350.6	0.06898					350.6	0.07487					350.6	0.09548
				350.7	0.06946					350.7	0.07537					350.7	0.09613
				350.8	0.06993					350.8	0.07587					350.8	0.09678
				350.9	0.0704					350.9	0.07637					350.9	0.09742
				351	0.07086					351	0.07687					351	0.09807
				351.1	0.07133					351.1	0.07736					351.1	0.09871
				351.2	0.07179					351.2	0.07785					351.2	0.09934
				351.3	0.07225					351.3	0.07834					351.3	0.09997
				351.4	0.07271					351.4	0.07882					351.4	0.1006
				351.5	0.07316					351.5	0.0793					351.5	0.10123
				351.6	0.07361					351.6	0.07978					351.6	0.10185
				351.7	0.07407					351.7	0.08026					351.7	0.10247
				351.8	0.07452					351.8	0.08074					351.8	0.10308
				351.9	0.07496					351.9	0.08121					351.9	0.1037
				352	0.07541					352	0.08169					352	0.10432
				352.1	0.07585					352.1	0.08215					352.1	0.10492
				352.2	0.07629					352.2	0.08262					352.2	0.10553
				352.3	0.07673					352.3	0.08308					352.3	0.10612
				352.4	0.07716					352.4	0.08354					352.4	0.10671
				352.5	0.07759					352.5	0.08399					352.5	0.1073
				352.6	0.07802					352.6	0.08445					352.6	0.10789
				352.7	0.07846					352.7	0.08492					352.7	0.1085
				352.8	0.0789					352.8	0.08539					352.8	0.10911
				352.9	0.07935					352.9	0.08587					352.9	0.10973
				353	0.07981					353	0.08635					353	0.11035
				353.1	0.08028					353.1	0.08685					353.1	0.11099
				353.2	0.08076					353.2	0.08735					353.2	0.11165
				353.3	0.08124					353.3	0.08787					353.3	0.11232
				353.4	0.08174					353.4	0.0884					353.4	0.113
				353.5	0.08225					353.5	0.08894					353.5	0.1137
				353.6	0.08276					353.6	0.08948					353.6	0.1144
				353.7	0.08328					353.7	0.09004					353.7	0.11511
				353.8	0.08381					353.8	0.0906					353.8	0.11584
				353.9	0.08434					353.9	0.09117					353.9	0.11657
				354	0.08489					354	0.09174					354	0.11731
				354.1	0.08543					354.1	0.09232					354.1	0.11806
				354.2	0.08597					354.2	0.0929					354.2	0.1188
				354.3	0.08652					354.3	0.09348					354.3	0.11955
				354.4	0.08707					354.4	0.09406					354.4	0.12031
				354.5	0.08762					354.5	0.09465					354.5	0.12106
				354.6	0.08818					354.6	0.09523					354.6	0.12182
				354.7	0.08873					354.7	0.09582					354.7	0.12258
				354.8	0.08928					354.8	0.09641					354.8	0.12334
				354.9	0.08984					354.9	0.097					354.9	0.1241
				355	0.0904					355	0.09759					355	0.12486
				355.1	0.09095					355.1	0.09818					355.1	0.12562
				355.2	0.0915					355.2	0.09877					355.2	0.12637
				355.3	0.09205					355.3	0.09935					355.3	0.12712
				355.4	0.09259					355.4	0.09993					355.4	0.12787
				355.5	0.09314					355.5	0.1005					355.5	0.12861
				355.6	0.09367					355.6	0.10107					355.6	0.12934
				355.7	0.0942					355.7	0.10164					355.7	0.13007
				355.8	0.09473					355.8	0.10219					355.8	0.13079
				355.9	0.09524					355.9	0.10275					355.9	0.1315
				356	0.09576					356	0.10329					356	0.1322
				356.1	0.09626					356.1	0.10383					356.1	0.13289
				356.2	0.09677					356.2	0.10436					356.2	0.13358
				356.3	0.09726					356.3	0.10489					356.3	0.13426
				356.4	0.09775					356.4	0.10541					356.4	0.13493
				356.5	0.09824					356.5	0.10593					356.5	0.13559
				356.6	0.09871					356.6	0.10643					356.6	0.13624
				356.7	0.09918					356.7	0.10693					356.7	0.13687
				356.8	0.09963					356.8	0.10741					356.8	0.13749
				356.9	0.10007					356.9	0.10788					356.9	0.13809
				357	0.1005					357	0.10833					357	0.13868
				357.1	0.10093					357.1	0.10879					357.1	0.13927
				357.2	0.10136					357.2	0.10925					357.2	0.13986
				357.3	0.1018					357.3	0.10972					357.3	0.14046
				357.4	0.10224					357.4	0.11018					357.4	0.14105
				357.5	0.10268					357.5	0.11065					357.5	0.14165
				357.6	0.10311					357.6	0.11111					357.6	0.14225
				357.7	0.10354					357.7	0.11157					357.7	0.14283
				357.8	0.10396					357.8	0.11202					357.8	0.14341
				357.9	0.10438					357.9	0.11246					357.9	0.14398
				358	0.10479					358	0.1129					358	0.14454
				358.1	0.1052					358.1	0.11333					358.1	0.14509
				358.2	0.1056					358.2	0.11376					358.2	0.14564
				358.3	0.10599					358.3	0.11418					358.3	0.14618
				358.4	0.10638					358.4	0.1146					358.4	0.14672
				358.5	0.10677					358.5	0.11501					358.5	0.14724
				358.6	0.10717					358.6	0.11543					358.6	0.14779
				358.7	0.10758					358.7	0.11587					358.7	0.14835
				358.8	0.10801					358.8	0.11633					358.8	0.14894
				358.9	0.10845					358.9	0.1168					358.9	0.14954
				359	0.10891					359	0.11729					359	0.15016
				359.1	0.10939					359.1	0.11779					359.1	0.15081
				359.2	0.10988					359.2	0.11832					359.2	0.15149
				359.3	0.1104					359.3	0.11887					359.3	0.15219
				359.4	0.11093					359.4	0.11944					359.4	0.15292
				359.5	0.11149					359.5	0.12003					359.5	0.15368
				359.6	0.11205					359.6	0.12063					359.6	0.15445
				359.7	0.11262					359.7	0.12124					359.7	0.15522
				359.8	0.1132					359.8	0.12185					359.8	0.15601
				359.9	0.11378					359.9	0.12248					359.9	0.15681
				360	0.11437					360	0.12311					360	0.15761
				360.1	0.11496					360.1	0.12373					360.1	0.15841
				360.2	0.11554					360.2	0.12435					360.2	0.1592
				360.3	0.11611					360.3	0.12496					360.3	0.15998
				360.4	0.11668					360.4	0.12557					360.4	0.16076
				360.5	0.11724					360.5	0.12617					360.5	0.16152
				360.6	0.1178					360.6	0.12676					360.6	0.16227
				360.7	0.11834					360.7	0.12734					360.7	0.16301
				360.8	0.11888					360.8	0.12791					360.8	0.16374
				360.9	0.11941					360.9	0.12847					360.9	0.16446
				361	0.11993					361	0.12903					361	0.16517
				361.1	0.12045					361.1	0.12958					361.1	0.16587
				361.2	0.12096					361.2	0.13013					361.2	0.16657
				361.3	0.12148					361.3	0.13068					361.3	0.16727
				361.4	0.12199					361.4	0.13123					361.4	0.16797
				361.5	0.1225					361.5	0.13178					361.5	0.16866
				361.6	0.12302					361.6	0.13233					361.6	0.16936
				361.7	0.12354					361.7	0.13289					361.7	0.17007
				361.8	0.12407					361.8	0.13345					361.8	0.17078
				361.9	0.1246					361.9	0.13402					361.9	0.1715
				362	0.12514					362	0.1346					362	0.17223
				362.1	0.12569					362.1	0.13518					362.1	0.17297
				362.2	0.12625					362.2	0.13578					362.2	0.17373
				362.3	0.12682					362.3	0.13639					362.3	0.1745
				362.4	0.12741					362.4	0.13702					362.4	0.17529
				362.5	0.128					362.5	0.13765					362.5	0.17609
				362.6	0.1286					362.6	0.13829					362.6	0.1769
				362.7	0.1292					362.7	0.13893					362.7	0.17771
				362.8	0.1298					362.8	0.13958					362.8	0.17852
				362.9	0.13041					362.9	0.14023					362.9	0.17934
				363	0.13103					363	0.14089					363	0.18017
				363.1	0.13164					363.1	0.14154					363.1	0.18099
				363.2	0.13225					363.2	0.14219					363.2	0.18181
				363.3	0.13285					363.3	0.14284					363.3	0.18262
				363.4	0.13345					363.4	0.14348					363.4	0.18343
				363.5	0.13405					363.5	0.14413					363.5	0.18424
				363.6	0.13466					363.6	0.14477					363.6	0.18505
				363.7	0.13526					363.7	0.14543					363.7	0.18587
				363.8	0.13588					363.8	0.14608					363.8	0.1867
				363.9	0.1365					363.9	0.14675					363.9	0.18753
				364	0.13712					364	0.14741					364	0.18836
				364.1	0.13774					364.1	0.14808					364.1	0.1892
				364.2	0.13837					364.2	0.14875					364.2	0.19003
				364.3	0.13899					364.3	0.14942					364.3	0.19087
				364.4	0.13961					364.4	0.15008					364.4	0.1917
				364.5	0.14023					364.5	0.15075					364.5	0.19253
				364.6	0.14086					364.6	0.15142					364.6	0.19337
				364.7	0.14149					364.7	0.1521					364.7	0.19421
				364.8	0.14213					364.8	0.15278					364.8	0.19507
				364.9	0.14277					364.9	0.15347					364.9	0.19593
				365	0.14342					365	0.15416					365	0.19679
				365.1	0.14408					365.1	0.15488					365.1	0.19768
				365.2	0.14475					365.2	0.1556					365.2	0.19858
				365.3	0.14544					365.3	0.15634					365.3	0.1995
				365.4	0.14614					365.4	0.15709					365.4	0.20043
				365.5	0.14686					365.5	0.15786					365.5	0.20139
				365.6	0.14759					365.6	0.15864					365.6	0.20236
				365.7	0.14833					365.7	0.15944					365.7	0.20334
				365.8	0.14908					365.8	0.16024					365.8	0.20434
				365.9	0.14983					365.9	0.16106					365.9	0.20535
				366	0.15061					366	0.16188					366	0.20638
				366.1	0.15138					366.1	0.16271					366.1	0.20741
				366.2	0.15215					366.2	0.16355					366.2	0.20844
				366.3	0.15293					366.3	0.16438					366.3	0.20947
				366.4	0.1537					366.4	0.16521					366.4	0.2105
				366.5	0.15448					366.5	0.16604					366.5	0.21153
				366.6	0.15525					366.6	0.16688					366.6	0.21256
				366.7	0.15602					366.7	0.16771					366.7	0.21358
				366.8	0.15679					366.8	0.16854					366.8	0.21461
				366.9	0.15756					366.9	0.16936					366.9	0.21562
				367	0.15833					367	0.17018					367	0.21664
				367.1	0.15909					367.1	0.17101					367.1	0.21765
				367.2	0.15985					367.2	0.17182					367.2	0.21866
				367.3	0.16061					367.3	0.17264					367.3	0.21967
				367.4	0.16137					367.4	0.17345					367.4	0.22067
				367.5	0.16212					367.5	0.17427					367.5	0.22167
				367.6	0.16287					367.6	0.17507					367.6	0.22265
				367.7	0.1636					367.7	0.17586					367.7	0.22363
				367.8	0.16433					367.8	0.17665					367.8	0.2246
				367.9	0.16506					367.9	0.17743					367.9	0.22555
				368	0.16577					368	0.1782					368	0.22649
				368.1	0.16648					368.1	0.17896					368.1	0.22744
				368.2	0.1672					368.2	0.17973					368.2	0.22838
				368.3	0.16791					368.3	0.1805					368.3	0.22932
				368.4	0.16862					368.4	0.18127					368.4	0.23026
				368.5	0.16933					368.5	0.18204					368.5	0.2312
				368.6	0.17005					368.6	0.18281					368.6	0.23215
				368.7	0.17078					368.7	0.18359					368.7	0.23311
				368.8	0.17151					368.8	0.18439					368.8	0.23407
				368.9	0.17225					368.9	0.18518					368.9	0.23505
				369	0.173					369	0.18599					369	0.23603
				369.1	0.17376					369.1	0.18681					369.1	0.23703
				369.2	0.17453					369.2	0.18764					369.2	0.23805
				369.3	0.17532					369.3	0.18849					369.3	0.23908
				369.4	0.17611					369.4	0.18935					369.4	0.24012
				369.5	0.17692					369.5	0.19022					369.5	0.24119
				369.6	0.17773					369.6	0.19109					369.6	0.24225
				369.7	0.17854					369.7	0.19197					369.7	0.24332
				369.8	0.17936					369.8	0.19285					369.8	0.24439
				369.9	0.18018					369.9	0.19374					369.9	0.24547
				370	0.181					370	0.19462					370	0.24655
				370.1	0.18181					370.1	0.19549					370.1	0.2476
				370.2	0.1826					370.2	0.19635					370.2	0.24864
				370.3	0.18337					370.3	0.19719					370.3	0.24965
				370.4	0.18413					370.4	0.19801					370.4	0.25065
				370.5	0.18488					370.5	0.19882					370.5	0.25162
				370.6	0.18563					370.6	0.19963					370.6	0.2526
				370.7	0.18638					370.7	0.20044					370.7	0.25357
				370.8	0.18713					370.8	0.20126					370.8	0.25455
				370.9	0.18788					370.9	0.20208					370.9	0.25554
				371	0.18864					371	0.20291					371	0.25652
				371.1	0.1894					371.1	0.20374					371.1	0.25751
				371.2	0.19017					371.2	0.20458					371.2	0.25851
				371.3	0.19095					371.3	0.20542					371.3	0.25952
				371.4	0.19173					371.4	0.20627					371.4	0.26053
				371.5	0.19252					371.5	0.20713					371.5	0.26156
				371.6	0.1933					371.6	0.20798					371.6	0.26256
				371.7	0.19407					371.7	0.20882					371.7	0.26356
				371.8	0.19483					371.8	0.20965					371.8	0.26454
				371.9	0.19558					371.9	0.21047					371.9	0.2655
				372	0.19632					372	0.21128					372	0.26645
				372.1	0.19705					372.1	0.21209					372.1	0.2674
				372.2	0.19777					372.2	0.21288					372.2	0.26833
				372.3	0.19849					372.3	0.21367					372.3	0.26926
				372.4	0.1992					372.4	0.21445					372.4	0.27017
				372.5	0.19991					372.5	0.21523					372.5	0.27108
				372.6	0.20061					372.6	0.216					372.6	0.27197
				372.7	0.20131					372.7	0.21676					372.7	0.27286
				372.8	0.202					372.8	0.21752					372.8	0.27375
				372.9	0.20268					372.9	0.21828					372.9	0.27462
				373	0.20336					373	0.21903					373	0.27549
				373.1	0.20403					373.1	0.21976					373.1	0.27634
				373.2	0.20468					373.2	0.22049					373.2	0.27718
				373.3	0.20532					373.3	0.22119					373.3	0.27799
				373.4	0.20595					373.4	0.22189					373.4	0.27879
				373.5	0.20657					373.5	0.22257					373.5	0.27957
				373.6	0.20718					373.6	0.22325					373.6	0.28035
				373.7	0.20779					373.7	0.22393					373.7	0.28113
				373.8	0.20841					373.8	0.22461					373.8	0.28191
				373.9	0.20902					373.9	0.22529					373.9	0.28269
				374	0.20963					374	0.22597					374	0.28347
				374.1	0.21025					374.1	0.22665					374.1	0.28424
				374.2	0.21086					374.2	0.22733					374.2	0.28502
				374.3	0.21147					374.3	0.22801					374.3	0.28579
				374.4	0.21208					374.4	0.22869					374.4	0.28656
				374.5	0.21269					374.5	0.22937					374.5	0.28733
				374.6	0.21331					374.6	0.23006					374.6	0.2881
				374.7	0.21394					374.7	0.23076					374.7	0.28889
				374.8	0.21457					374.8	0.23147					374.8	0.28969
				374.9	0.21522					374.9	0.23219					374.9	0.2905
				375	0.21587					375	0.23292					375	0.29132
				375.1	0.21653					375.1	0.23366					375.1	0.29215
				375.2	0.21721					375.2	0.23442					375.2	0.293
				375.3	0.21791					375.3	0.2352					375.3	0.29387
				375.4	0.21862					375.4	0.236					375.4	0.29475
				375.5	0.21934					375.5	0.23681					375.5	0.29566
				375.6	0.22007					375.6	0.23762					375.6	0.29656
				375.7	0.2208					375.7	0.23844					375.7	0.29748
				375.8	0.22154					375.8	0.23927					375.8	0.2984
				375.9	0.22228					375.9	0.24011					375.9	0.29932
				376	0.22303					376	0.24095					376	0.30025
				376.1	0.22378					376.1	0.24179					376.1	0.30118
				376.2	0.22452					376.2	0.24263					376.2	0.3021
				376.3	0.22526					376.3	0.24347					376.3	0.30302
				376.4	0.226					376.4	0.24431					376.4	0.30394
				376.5	0.22674					376.5	0.24514					376.5	0.30485
				376.6	0.22749					376.6	0.24598					376.6	0.30578
				376.7	0.22825					376.7	0.24684					376.7	0.30672
				376.8	0.22902					376.8	0.24772					376.8	0.30767
				376.9	0.2298					376.9	0.2486					376.9	0.30863
				377	0.23059					377	0.2495					377	0.30961
				377.1	0.23141					377.1	0.25042					377.1	0.3106
				377.2	0.23224					377.2	0.25136					377.2	0.31162
				377.3	0.23308					377.3	0.25233					377.3	0.31267
				377.4	0.23395					377.4	0.25331					377.4	0.31373
				377.5	0.23484					377.5	0.25432					377.5	0.31482
				377.6	0.23574					377.6	0.25534					377.6	0.31592
				377.7	0.23665					377.7	0.25638					377.7	0.31703
				377.8	0.23758					377.8	0.25744					377.8	0.31817
				377.9	0.23852					377.9	0.25851					377.9	0.31932
				378	0.23948					378	0.2596					378	0.32048
				378.1	0.24043					378.1	0.26069					378.1	0.32164
				378.2	0.24137					378.2	0.26177					378.2	0.3228
				378.3	0.24232					378.3	0.26284					378.3	0.32394
				378.4	0.24325					378.4	0.26392					378.4	0.32508
				378.5	0.24419					378.5	0.26499					378.5	0.32621
				378.6	0.2451					378.6	0.26603					378.6	0.32732
				378.7	0.24599					378.7	0.26705					378.7	0.3284
				378.8	0.24687					378.8	0.26806					378.8	0.32946
				378.9	0.24772					378.9	0.26903					378.9	0.33049
				379	0.24855					379	0.26999					379	0.3315
				379.1	0.24937					379.1	0.27093					379.1	0.33248
				379.2	0.25017					379.2	0.27185					379.2	0.33345
				379.3	0.25095					379.3	0.27275					379.3	0.33439
				379.4	0.25171					379.4	0.27363					379.4	0.33531
				379.5	0.25246					379.5	0.27449					379.5	0.33621
				379.6	0.25322					379.6	0.27536					379.6	0.33712
				379.7	0.25398					379.7	0.27624					379.7	0.33804
				379.8	0.25475					379.8	0.27713					379.8	0.33896
				379.9	0.25553					379.9	0.27803					379.9	0.33989
				380	0.25632					380	0.27894					380	0.34084
				380.1	0.25712					380.1	0.27987					380.1	0.34179
				380.2	0.25793					380.2	0.28081					380.2	0.34276
				380.3	0.25876					380.3	0.28176					380.3	0.34374
				380.4	0.2596					380.4	0.28273					380.4	0.34474
				380.5	0.26045					380.5	0.28371					380.5	0.34575
				380.6	0.2613					380.6	0.2847					380.6	0.34676
				380.7	0.26216					380.7	0.2857					380.7	0.34777
				380.8	0.26302					380.8	0.2867					380.8	0.34879
				380.9	0.26389					380.9	0.2877					380.9	0.34981
				381	0.26477					381	0.28871					381	0.35083
				381.1	0.26562					381.1	0.2897					381.1	0.35184
				381.2	0.26646					381.2	0.29067					381.2	0.35282
				381.3	0.26729					381.3	0.29163					381.3	0.35378
				381.4	0.26809					381.4	0.29257					381.4	0.35472
				381.5	0.26889					381.5	0.29348					381.5	0.35565
				381.6	0.26966					381.6	0.29438					381.6	0.35654
				381.7	0.27041					381.7	0.29524					381.7	0.35741
				381.8	0.27113					381.8	0.29608					381.8	0.35825
				381.9	0.27184					381.9	0.2969					381.9	0.35906
				382	0.27252					382	0.29769					382	0.35984
				382.1	0.27318					382.1	0.29846					382.1	0.3606
				382.2	0.27383					382.2	0.29921					382.2	0.36135
				382.3	0.27446					382.3	0.29994					382.3	0.36207
				382.4	0.27507					382.4	0.30064					382.4	0.36277
				382.5	0.27566					382.5	0.30133					382.5	0.36344
				382.6	0.27625					382.6	0.30201					382.6	0.36411
				382.7	0.27682					382.7	0.30267					382.7	0.36476
				382.8	0.27738					382.8	0.30332					382.8	0.36539
				382.9	0.27792					382.9	0.30396					382.9	0.36601
				383	0.27846					383	0.30458					383	0.36662
				383.1	0.27899					383.1	0.3052					383.1	0.36722
				383.2	0.27953					383.2	0.30582					383.2	0.36782
				383.3	0.28005					383.3	0.30643					383.3	0.36841
				383.4	0.28058					383.4	0.30704					383.4	0.369
				383.5	0.28111					383.5	0.30765					383.5	0.36959
				383.6	0.28165					383.6	0.30828					383.6	0.37019
				383.7	0.28221					383.7	0.30892					383.7	0.37081
				383.8	0.28278					383.8	0.30959					383.8	0.37145
				383.9	0.28337					383.9	0.31028					383.9	0.37211
				384	0.28398					384	0.31099					384	0.37279
				384.1	0.28462					384.1	0.31173					384.1	0.3735
				384.2	0.28528					384.2	0.3125					384.2	0.37423
				384.3	0.28597					384.3	0.3133					384.3	0.37499
				384.4	0.28669					384.4	0.31413					384.4	0.37577
				384.5	0.28743					384.5	0.315					384.5	0.37659
				384.6	0.28819					384.6	0.31587					384.6	0.37742
				384.7	0.28896					384.7	0.31677					384.7	0.37826
				384.8	0.28975					384.8	0.31769					384.8	0.37912
				384.9	0.29055					384.9	0.31862					384.9	0.38
				385	0.29137					385	0.31958					385	0.38089
				385.1	0.29218					385.1	0.32052					385.1	0.38178
				385.2	0.29299					385.2	0.32146					385.2	0.38265
				385.3	0.29379					385.3	0.3224					385.3	0.38352
				385.4	0.29459					385.4	0.32332					385.4	0.38438
				385.5	0.29538					385.5	0.32424					385.5	0.38523
				385.6	0.29616					385.6	0.32515					385.6	0.38607
				385.7	0.29694					385.7	0.32606					385.7	0.38691
				385.8	0.29772					385.8	0.32697					385.8	0.38774
				385.9	0.29849					385.9	0.32787					385.9	0.38857
				386	0.29926					386	0.32876					386	0.38939
				386.1	0.30004					386.1	0.32966					386.1	0.39022
				386.2	0.30082					386.2	0.33057					386.2	0.39105
				386.3	0.30161					386.3	0.33149					386.3	0.39189
				386.4	0.30241					386.4	0.33242					386.4	0.39273
				386.5	0.30321					386.5	0.33336					386.5	0.39358
				386.6	0.30402					386.6	0.3343					386.6	0.39444
				386.7	0.30483					386.7	0.33524					386.7	0.39529
				386.8	0.30564					386.8	0.33619					386.8	0.39614
				386.9	0.30645					386.9	0.33714					386.9	0.397
				387	0.30727					387	0.33809					387	0.39786
				387.1	0.30809					387.1	0.33904					387.1	0.39871
				387.2	0.3089					387.2	0.34					387.2	0.39956
				387.3	0.30972					387.3	0.34095					387.3	0.40041
				387.4	0.31053					387.4	0.34189					387.4	0.40126
				387.5	0.31134					387.5	0.34284					387.5	0.4021
				387.6	0.31215					387.6	0.34379					387.6	0.40294
				387.7	0.31297					387.7	0.34473					387.7	0.40379
				387.8	0.31378					387.8	0.34568					387.8	0.40462
				387.9	0.31459					387.9	0.34663					387.9	0.40546
				388	0.3154					388	0.34757					388	0.40629
				388.1	0.31621					388.1	0.34852					388.1	0.40713
				388.2	0.31702					388.2	0.34946					388.2	0.40796
				388.3	0.31783					388.3	0.35041					388.3	0.40879
				388.4	0.31864					388.4	0.35136					388.4	0.40961
				388.5	0.31945					388.5	0.3523					388.5	0.41044
				388.6	0.32028					388.6	0.35327					388.6	0.41128
				388.7	0.32112					388.7	0.35425					388.7	0.41214
				388.8	0.32197					388.8	0.35525					388.8	0.41301
				388.9	0.32285					388.9	0.35627					388.9	0.41389
				389	0.32373					389	0.3573					389	0.41478
				389.1	0.32464					389.1	0.35836					389.1	0.4157
				389.2	0.32557					389.2	0.35945					389.2	0.41663
				389.3	0.32652					389.3	0.36056					389.3	0.41759
				389.4	0.32749					389.4	0.36169					389.4	0.41856
				389.5	0.32848					389.5	0.36285					389.5	0.41955
				389.6	0.32948					389.6	0.36402					389.6	0.42055
				389.7	0.33049					389.7	0.3652					389.7	0.42156
				389.8	0.33151					389.8	0.3664					389.8	0.42258
				389.9	0.33255					389.9	0.36761					389.9	0.42361
				390	0.3336					390	0.36883					390	0.42465
				390.1	0.33465					390.1	0.37006					390.1	0.42569
				390.2	0.3357					390.2	0.37129					390.2	0.42674
				390.3	0.33676					390.3	0.37253					390.3	0.42778
				390.4	0.33782					390.4	0.37378					390.4	0.42883
				390.5	0.33889					390.5	0.37503					390.5	0.42988
				390.6	0.33997					390.6	0.37629					390.6	0.43095
				390.7	0.34107					390.7	0.37758					390.7	0.43203
				390.8	0.34218					390.8	0.37888					390.8	0.43312
				390.9	0.34331					390.9	0.3802					390.9	0.43422
				391	0.34446					391	0.38154					391	0.43534
				391.1	0.34561					391.1	0.38289					391.1	0.43647
				391.2	0.34676					391.2	0.38424					391.2	0.43759
				391.3	0.34792					391.3	0.3856					391.3	0.43872
				391.4	0.34909					391.4	0.38697					391.4	0.43986
				391.5	0.35026					391.5	0.38834					391.5	0.441
				391.6	0.35142					391.6	0.3897					391.6	0.44212
				391.7	0.35256					391.7	0.39104					391.7	0.44323
				391.8	0.35369					391.8	0.39236					391.8	0.44431
				391.9	0.35479					391.9	0.39366					391.9	0.44539
				392	0.35589					392	0.39494					392	0.44644
				392.1	0.35694					392.1	0.39618					392.1	0.44746
				392.2	0.35797					392.2	0.39738					392.2	0.44844
				392.3	0.35896					392.3	0.39854					392.3	0.44939
				392.4	0.35991					392.4	0.39966					392.4	0.45031
				392.5	0.36084					392.5	0.40074					392.5	0.45119
				392.6	0.36171					392.6	0.40176					392.6	0.45203
				392.7	0.36253					392.7	0.40273					392.7	0.45281
				392.8	0.3633					392.8	0.40364					392.8	0.45355
				392.9	0.36403					392.9	0.40449					392.9	0.45424
				393	0.3647					393	0.40528					393	0.45488
				393.1	0.36535					393.1	0.40604					393.1	0.45549
				393.2	0.36597					393.2	0.40677					393.2	0.45609
				393.3	0.36656					393.3	0.40747					393.3	0.45665
				393.4	0.36713					393.4	0.40814					393.4	0.45719
				393.5	0.36767					393.5	0.40877					393.5	0.4577
				393.6	0.36825					393.6	0.40945					393.6	0.45824
				393.7	0.36886					393.7	0.41016					393.7	0.45882
				393.8	0.3695					393.8	0.41092					393.8	0.45942
				393.9	0.37018					393.9	0.41172					393.9	0.46006
				394	0.37089					394	0.41255					394	0.46073
				394.1	0.37166					394.1	0.41346					394.1	0.46145
				394.2	0.37248					394.2	0.41442					394.2	0.46222
				394.3	0.37336					394.3	0.41546					394.3	0.46304
				394.4	0.3743					394.4	0.41656					394.4	0.46391
				394.5	0.37529					394.5	0.41773					394.5	0.46484
				394.6	0.37632					394.6	0.41894					394.6	0.4658
				394.7	0.37739					394.7	0.4202					394.7	0.46679
				394.8	0.3785					394.8	0.4215					394.8	0.46782
				394.9	0.37964					394.9	0.42285					394.9	0.46888
				395	0.38083					395	0.42424					395	0.46998
				395.1	0.38203					395.1	0.42566					395.1	0.47109
				395.2	0.38325					395.2	0.42709					395.2	0.47222
				395.3	0.38449					395.3	0.42855					395.3	0.47336
				395.4	0.38574					395.4	0.43003					395.4	0.47452
				395.5	0.38702					395.5	0.43153					395.5	0.4757
				395.6	0.38827					395.6	0.433					395.6	0.47684
				395.7	0.38949					395.7	0.43444					395.7	0.47796
				395.8	0.39068					395.8	0.43584					395.8	0.47905
				395.9	0.39184					395.9	0.43721					395.9	0.48012
				396	0.39297					396	0.43854					396	0.48115
				396.1	0.39404					396.1	0.43981					396.1	0.48213
				396.2	0.39506					396.2	0.441					396.2	0.48306
				396.3	0.39601					396.3	0.44213					396.3	0.48393
				396.4	0.3969					396.4	0.44318					396.4	0.48474
				396.5	0.39774					396.5	0.44416					396.5	0.4855
				396.6	0.39853					396.6	0.4451					396.6	0.48622
				396.7	0.3993					396.7	0.446					396.7	0.48691
				396.8	0.40002					396.8	0.44685					396.8	0.48756
				396.9	0.40071					396.9	0.44766					396.9	0.48819
				397	0.40136					397	0.44843					397	0.48878
				397.1	0.40207					397.1	0.44928					397.1	0.48942
				397.2	0.40285					397.2	0.4502					397.2	0.49012
				397.3	0.4037					397.3	0.45119					397.3	0.49088
				397.4	0.4046					397.4	0.45226					397.4	0.4917
				397.5	0.40558					397.5	0.45341					397.5	0.49257
				397.6	0.40662					397.6	0.45464					397.6	0.49351
				397.7	0.40773					397.7	0.45596					397.7	0.4945
				397.8	0.40892					397.8	0.45736					397.8	0.49557
				397.9	0.41018					397.9	0.45884					397.9	0.49669
				398	0.41151					398	0.46041					398	0.49788
				398.1	0.41289					398.1	0.46205					398.1	0.49911
				398.2	0.41432					398.2	0.46374					398.2	0.50038
				398.3	0.41581					398.3	0.46549					398.3	0.5017
				398.4	0.41734					398.4	0.4673					398.4	0.50306
				398.5	0.41893					398.5	0.46918					398.5	0.50447
				398.6	0.42054					398.6	0.47108					398.6	0.5059
				398.7	0.42217					398.7	0.47301					398.7	0.50734
				398.8	0.42383					398.8	0.47497					398.8	0.50881
				398.9	0.42551					398.9	0.47695					398.9	0.51029
				399	0.42721					399	0.47896					399	0.51179
				399.1	0.42892					399.1	0.48099					399.1	0.5133
				399.2	0.43065					399.2	0.48304					399.2	0.51482
				399.3	0.4324					399.3	0.4851					399.3	0.51636
				399.4	0.43416					399.4	0.48718					399.4	0.5179
				399.5	0.43593					399.5	0.48928					399.5	0.51945
				399.6	0.43771					399.6	0.49138					399.6	0.52101
				399.7	0.43949					399.7	0.49349					399.7	0.52257
				399.8	0.44129					399.8	0.49562					399.8	0.52414
				399.9	0.44309					399.9	0.49775					399.9	0.52571
				400	0.4449					400	0.49989					400	0.52729
				400.1	0.44672					400.1	0.50204					400.1	0.52887
				400.2	0.44855					400.2	0.50421					400.2	0.53047
				400.3	0.45039					400.3	0.50639					400.3	0.53207
				400.4	0.45225					400.4	0.50858					400.4	0.53368
				400.5	0.45411					400.5	0.51078					400.5	0.5353
				400.6	0.45599					400.6	0.513					400.6	0.53693
				400.7	0.45788					400.7	0.51523					400.7	0.53856
				400.8	0.45977					400.8	0.51748					400.8	0.54021
				400.9	0.46169					400.9	0.51973					400.9	0.54186
				401	0.46361					401	0.522					401	0.54352
				401.1	0.46554					401.1	0.52429					401.1	0.54519
				401.2	0.46749					401.2	0.52658					401.2	0.54687
				401.3	0.46944					401.3	0.52889					401.3	0.54856
				401.4	0.47141					401.4	0.53122					401.4	0.55026
				401.5	0.47339					401.5	0.53355					401.5	0.55196
				401.6	0.47538					401.6	0.5359					401.6	0.55368
				401.7	0.47738					401.7	0.53826					401.7	0.5554
				401.8	0.4794					401.8	0.54064					401.8	0.55713
				401.9	0.48143					401.9	0.54303					401.9	0.55887
				402	0.48346					402	0.54543					402	0.56062
				402.1	0.4855					402.1	0.54783					402.1	0.56237
				402.2	0.48753					402.2	0.55022					402.2	0.56411
				402.3	0.48956					402.3	0.55261					402.3	0.56584
				402.4	0.49158					402.4	0.55499					402.4	0.56757
				402.5	0.4936					402.5	0.55737					402.5	0.5693
				402.6	0.49562					402.6	0.55975					402.6	0.57102
				402.7	0.49763					402.7	0.56212					402.7	0.57274
				402.8	0.49964					402.8	0.56448					402.8	0.57446
				402.9	0.50164					402.9	0.56684					402.9	0.57617
				403	0.50364					403	0.5692					403	0.57787
				403.1	0.50565					403.1	0.57156					403.1	0.57958
				403.2	0.50767					403.2	0.57393					403.2	0.58129
				403.3	0.50969					403.3	0.57631					403.3	0.58301
				403.4	0.51172					403.4	0.5787					403.4	0.58474
				403.5	0.51375					403.5	0.58109					403.5	0.58647
				403.6	0.5158					403.6	0.58349					403.6	0.5882
				403.7	0.51785					403.7	0.58591					403.7	0.58994
				403.8	0.51991					403.8	0.58832					403.8	0.59168
				403.9	0.52197					403.9	0.59075					403.9	0.59343
				404	0.52404					404	0.59319					404	0.59518
				404.1	0.52612					404.1	0.59562					404.1	0.59693
				404.2	0.52819					404.2	0.59805					404.2	0.59868
				404.3	0.53026					404.3	0.60048					404.3	0.60043
				404.4	0.53232					404.4	0.60291					404.4	0.60217
				404.5	0.53439					404.5	0.60534					404.5	0.60392
				404.6	0.53646					404.6	0.60776					404.6	0.60565
				404.7	0.53852					404.7	0.61018					404.7	0.60739
				404.8	0.54058					404.8	0.6126					404.8	0.60913
				404.9	0.54264					404.9	0.61502					404.9	0.61086
				405	0.54471					405	0.61744					405	0.61259
				405.1	0.54676					405.1	0.61986					405.1	0.61432
				405.2	0.54882					405.2	0.62227					405.2	0.61605
				405.3	0.55088					405.3	0.62468					405.3	0.61777
				405.4	0.55293					405.4	0.62709					405.4	0.61949
				405.5	0.55499					405.5	0.6295					405.5	0.62121
				405.6	0.55704					405.6	0.6319					405.6	0.62293
				405.7	0.55909					405.7	0.63431					405.7	0.62464
				405.8	0.56114					405.8	0.63671					405.8	0.62635
				405.9	0.56319					405.9	0.63911					405.9	0.62806
				406	0.56524					406	0.64151					406	0.62977
				406.1	0.56729					406.1	0.6439					406.1	0.63148
				406.2	0.56933					406.2	0.6463					406.2	0.63319
				406.3	0.57138					406.3	0.6487					406.3	0.63489
				406.4	0.57343					406.4	0.65109					406.4	0.63659
				406.5	0.57548					406.5	0.65349					406.5	0.6383
				406.6	0.57753					406.6	0.65589					406.6	0.64
				406.7	0.57957					406.7	0.65828					406.7	0.6417
				406.8	0.58162					406.8	0.66068					406.8	0.6434
				406.9	0.58367					406.9	0.66307					406.9	0.6451
				407	0.58572					407	0.66547					407	0.64679
				407.1	0.58778					407.1	0.66788					407.1	0.6485
				407.2	0.58985					407.2	0.6703					407.2	0.65022
				407.3	0.59194					407.3	0.67274					407.3	0.65194
				407.4	0.59404					407.4	0.6752					407.4	0.65368
				407.5	0.59615					407.5	0.67766					407.5	0.65542
				407.6	0.59828					407.6	0.68015					407.6	0.65718
				407.7	0.60042					407.7	0.68265					407.7	0.65894
				407.8	0.60257					407.8	0.68516					407.8	0.66071
				407.9	0.60473					407.9	0.68769					407.9	0.6625
				408	0.60691					408	0.69023					408	0.66429
				408.1	0.60911					408.1	0.69279					408.1	0.6661
				408.2	0.61132					408.2	0.69538					408.2	0.66792
				408.3	0.61356					408.3	0.69799					408.3	0.66976
				408.4	0.61581					408.4	0.70062					408.4	0.67161
				408.5	0.61808					408.5	0.70327					408.5	0.67347
				408.6	0.62037					408.6	0.70594					408.6	0.67535
				408.7	0.62268					408.7	0.70864					408.7	0.67724
				408.8	0.62501					408.8	0.71135					408.8	0.67915
				408.9	0.62736					408.9	0.71409					408.9	0.68107
				409	0.62973					409	0.71685					409	0.68301
				409.1	0.63207					409.1	0.71958					409.1	0.68492
				409.2	0.63438					409.2	0.72227					409.2	0.68681
				409.3	0.63665					409.3	0.72492					409.3	0.68867
				409.4	0.6389					409.4	0.72753					409.4	0.6905
				409.5	0.64111					409.5	0.73011					409.5	0.6923
				409.6	0.64329					409.6	0.73266					409.6	0.69408
				409.7	0.64544					409.7	0.73516					409.7	0.69583
				409.8	0.64756					409.8	0.73763					409.8	0.69756
				409.9	0.64965					409.9	0.74006					409.9	0.69926
				410	0.6517					410	0.74245					410	0.70093
				410.1	0.65378					410.1	0.74487					410.1	0.70262
				410.2	0.6559					410.2	0.74733					410.2	0.70434
				410.3	0.65804					410.3	0.74982					410.3	0.70608
				410.4	0.66021					410.4	0.75234					410.4	0.70784
				410.5	0.6624					410.5	0.75489					410.5	0.70962
				410.6	0.66463					410.6	0.75748					410.6	0.71143
				410.7	0.66689					410.7	0.7601					410.7	0.71327
				410.8	0.66917					410.8	0.76275					410.8	0.71512
				410.9	0.67149					410.9	0.76543					410.9	0.717
				411	0.67383					411	0.76815					411	0.71891
				411.1	0.67619					411.1	0.77089					411.1	0.72082
				411.2	0.67857					411.2	0.77365					411.2	0.72276
				411.3	0.68098					411.3	0.77642					411.3	0.72471
				411.4	0.6834					411.4	0.77923					411.4	0.72667
				411.5	0.68584					411.5	0.78205					411.5	0.72865
				411.6	0.68829					411.6	0.78489					411.6	0.73065
				411.7	0.69077					411.7	0.78775					411.7	0.73266
				411.8	0.69327					411.8	0.79064					411.8	0.73469
				411.9	0.69579					411.9	0.79355					411.9	0.73673
				412	0.69833					412	0.79647					412	0.73879
				412.1	0.70086					412.1	0.7994					412.1	0.74084
				412.2	0.70338					412.2	0.80231					412.2	0.74289
				412.3	0.7059					412.3	0.80521					412.3	0.74493
				412.4	0.70842					412.4	0.80811					412.4	0.74697
				412.5	0.71092					412.5	0.811					412.5	0.749
				412.6	0.71343					412.6	0.81388					412.6	0.75103
				412.7	0.71592					412.7	0.81675					412.7	0.75306
				412.8	0.71841					412.8	0.81962					412.8	0.75508
				412.9	0.7209					412.9	0.82247					412.9	0.75709
				413	0.72338					413	0.82532					413	0.7591
				413.1	0.72586					413.1	0.82817					413.1	0.76111
				413.2	0.72834					413.2	0.83102					413.2	0.76312
				413.3	0.73082					413.3	0.83387					413.3	0.76513
				413.4	0.73331					413.4	0.83672					413.4	0.76714
				413.5	0.73579					413.5	0.83957					413.5	0.76916
				413.6	0.73828					413.6	0.84243					413.6	0.77117
				413.7	0.74077					413.7	0.84528					413.7	0.77319
				413.8	0.74327					413.8	0.84814					413.8	0.77521
				413.9	0.74576					413.9	0.85099					413.9	0.77723
				414	0.74826					414	0.85385					414	0.77925
				414.1	0.75076					414.1	0.85672					414.1	0.78128
				414.2	0.75329					414.2	0.8596					414.2	0.78332
				414.3	0.75582					414.3	0.8625					414.3	0.78537
				414.4	0.75837					414.4	0.86541					414.4	0.78743
				414.5	0.76093					414.5	0.86834					414.5	0.78951
				414.6	0.76351					414.6	0.87128					414.6	0.79159
				414.7	0.76609					414.7	0.87423					414.7	0.79368
				414.8	0.7687					414.8	0.8772					414.8	0.79579
				414.9	0.77131					414.9	0.88018					414.9	0.7979
				415	0.77394					415	0.88318					415	0.80003
				415.1	0.77658					415.1	0.88619					415.1	0.80217
				415.2	0.77924					415.2	0.88922					415.2	0.80431
				415.3	0.7819					415.3	0.89225					415.3	0.80647
				415.4	0.78458					415.4	0.8953					415.4	0.80863
				415.5	0.78727					415.5	0.89836					415.5	0.81081
				415.6	0.78998					415.6	0.90144					415.6	0.81299
				415.7	0.79269					415.7	0.90453					415.7	0.81519
				415.8	0.79542					415.8	0.90763					415.8	0.8174
				415.9	0.79816					415.9	0.91074					415.9	0.81961
				416	0.80092					416	0.91387					416	0.82184
				416.1	0.80367					416.1	0.91699					416.1	0.82406
				416.2	0.80642					416.2	0.92012					416.2	0.82628
				416.3	0.80917					416.3	0.92323					416.3	0.8285
				416.4	0.81192					416.4	0.92635					416.4	0.83072
				416.5	0.81466					416.5	0.92946					416.5	0.83294
				416.6	0.8174					416.6	0.93256					416.6	0.83515
				416.7	0.82014					416.7	0.93567					416.7	0.83736
				416.8	0.82288					416.8	0.93877					416.8	0.83957
				416.9	0.82561					416.9	0.94186					416.9	0.84178
				417	0.82835					417	0.94495					417	0.84399
				417.1	0.83107					417.1	0.94803					417.1	0.84618
				417.2	0.83379					417.2	0.95111					417.2	0.84838
				417.3	0.8365					417.3	0.95417					417.3	0.85057
				417.4	0.83921					417.4	0.95722					417.4	0.85275
				417.5	0.8419					417.5	0.96027					417.5	0.85492
				417.6	0.84459					417.6	0.9633					417.6	0.85709
				417.7	0.84727					417.7	0.96633					417.7	0.85926
				417.8	0.84995					417.8	0.96935					417.8	0.86141
				417.9	0.85261					417.9	0.97235					417.9	0.86356
				418	0.85527					418	0.97535					418	0.86571
				418.1	0.85794					418.1	0.97836					418.1	0.86786
				418.2	0.86063					418.2	0.98139					418.2	0.87003
				418.3	0.86334					418.3	0.98443					418.3	0.87221
				418.4	0.86606					418.4	0.9875					418.4	0.8744
				418.5	0.86879					418.5	0.99057					418.5	0.87661
				418.6	0.87154					418.6	0.99367					418.6	0.87883
				418.7	0.87431					418.7	0.99678					418.7	0.88106
				418.8	0.87709					418.8	0.9999					418.8	0.8833
				418.9	0.87989					418.9	1.00305					418.9	0.88555
				419	0.8827					419	1.00621					419	0.88782
				419.1	0.8855					419.1	1.00934					419.1	0.89007
				419.2	0.88827					419.2	1.01246					419.2	0.89231
				419.3	0.89103					419.3	1.01555					419.3	0.89453
				419.4	0.89377					419.4	1.01862					419.4	0.89673
				419.5	0.89649					419.5	1.02167					419.5	0.89892
				419.6	0.89918					419.6	1.02469					419.6	0.90109
				419.7	0.90186					419.7	1.02769					419.7	0.90325
				419.8	0.90452					419.8	1.03067					419.8	0.90539
				419.9	0.90716					419.9	1.03363					419.9	0.90752
				420	0.90978					420	1.03656					420	0.90963
				420.1	0.91244					420.1	1.03954					420.1	0.91177
				420.2	0.91514					420.2	1.04256					420.2	0.91395
				420.3	0.91788					420.3	1.04561					420.3	0.91615
				420.4	0.92066					420.4	1.04871					420.4	0.91839
				420.5	0.92348					420.5	1.05187					420.5	0.92067
				420.6	0.92634					420.6	1.05505					420.6	0.92297
				420.7	0.92924					420.7	1.05829					420.7	0.92531
				420.8	0.93218					420.8	1.06155					420.8	0.92768
				420.9	0.93516					420.9	1.06487					420.9	0.93009
				421	0.93817					421	1.06823					421	0.93253
				421.1	0.94119					421.1	1.07159					421.1	0.93497
				421.2	0.94421					421.2	1.07494					421.2	0.93741
				421.3	0.94723					421.3	1.0783					421.3	0.93985
				421.4	0.95025					421.4	1.08165					421.4	0.94229
				421.5	0.95327					421.5	1.085					421.5	0.94474
				421.6	0.95629					421.6	1.08835					421.6	0.94718
				421.7	0.95931					421.7	1.09169					421.7	0.94962
				421.8	0.96233					421.8	1.09503					421.8	0.95207
				421.9	0.96535					421.9	1.09838					421.9	0.95452
				422	0.96837					422	1.10172					422	0.95696
				422.1	0.97139					422.1	1.10505					422.1	0.95941
				422.2	0.9744					422.2	1.10838					422.2	0.96185
				422.3	0.9774					422.3	1.1117					422.3	0.96429
				422.4	0.9804					422.4	1.115					422.4	0.96672
				422.5	0.98339					422.5	1.1183					422.5	0.96915
				422.6	0.98638					422.6	1.1216					422.6	0.97157
				422.7	0.98936					422.7	1.12489					422.7	0.974
				422.8	0.99234					422.8	1.12816					422.8	0.97641
				422.9	0.99531					422.9	1.13143					422.9	0.97883
				423	0.99828					423	1.1347					423	0.98124
				423.1	1.00125					423.1	1.13795					423.1	0.98365
				423.2	1.00421					423.2	1.14122					423.2	0.98607
				423.3	1.00719					423.3	1.14448					423.3	0.98849
				423.4	1.01016					423.4	1.14775					423.4	0.99091
				423.5	1.01314					423.5	1.15102					423.5	0.99334
				423.6	1.01612					423.6	1.15428					423.6	0.99576
				423.7	1.01911					423.7	1.15755					423.7	0.99819
				423.8	1.02209					423.8	1.16081					423.8	1.00063
				423.9	1.02508					423.9	1.16409					423.9	1.00306
				424	1.02807					424	1.16736					424	1.0055
				424.1	1.03107					424.1	1.17064					424.1	1.00795
				424.2	1.03409					424.2	1.17394					424.2	1.01041
				424.3	1.03712					424.3	1.17725					424.3	1.01288
				424.4	1.04016					424.4	1.18057					424.4	1.01537
				424.5	1.04322					424.5	1.1839					424.5	1.01787
				424.6	1.04629					424.6	1.18725					424.6	1.02037
				424.7	1.04937					424.7	1.1906					424.7	1.02289
				424.8	1.05247					424.8	1.19397					424.8	1.02543
				424.9	1.05558					424.9	1.19737					424.9	1.02797
				425	1.05871					425	1.20077					425	1.03053
				425.1	1.06183					425.1	1.20416					425.1	1.03308
				425.2	1.06494					425.2	1.20754					425.2	1.03563
				425.3	1.06805					425.3	1.21092					425.3	1.03817
				425.4	1.07116					425.4	1.21429					425.4	1.04072
				425.5	1.07426					425.5	1.21765					425.5	1.04326
				425.6	1.07735					425.6	1.22101					425.6	1.04579
				425.7	1.08045					425.7	1.22436					425.7	1.04833
				425.8	1.08353					425.8	1.22771					425.8	1.05086
				425.9	1.08662					425.9	1.23103					425.9	1.05338
				426	1.08969					426	1.23436					426	1.05591
				426.1	1.09276					426.1	1.23769					426.1	1.05843
				426.2	1.09583					426.2	1.241					426.2	1.06094
				426.3	1.09889					426.3	1.24431					426.3	1.06346
				426.4	1.10194					426.4	1.24759					426.4	1.06596
				426.5	1.10498					426.5	1.25088					426.5	1.06846
				426.6	1.10802					426.6	1.25416					426.6	1.07096
				426.7	1.11106					426.7	1.25743					426.7	1.07346
				426.8	1.11408					426.8	1.26069					426.8	1.07594
				426.9	1.1171					426.9	1.26393					426.9	1.07842
				427	1.12012					427	1.26718					427	1.08091
				427.1	1.12314					427.1	1.27043					427.1	1.08338
				427.2	1.12616					427.2	1.27368					427.2	1.08588
				427.3	1.1292					427.3	1.27695					427.3	1.08838
				427.4	1.13224					427.4	1.28021					427.4	1.09089
				427.5	1.13529					427.5	1.28348					427.5	1.0934
				427.6	1.13834					427.6	1.28676					427.6	1.09592
				427.7	1.14141					427.7	1.29004					427.7	1.09844
				427.8	1.14447					427.8	1.29333					427.8	1.10097
				427.9	1.14755					427.9	1.29663					427.9	1.10351
				428	1.15063					428	1.29993					428	1.10605
				428.1	1.1537					428.1	1.3032					428.1	1.10858
				428.2	1.15675					428.2	1.30646					428.2	1.11109
				428.3	1.15977					428.3	1.3097					428.3	1.11359
				428.4	1.16278					428.4	1.31291					428.4	1.11607
				428.5	1.16577					428.5	1.3161					428.5	1.11855
				428.6	1.16874					428.6	1.31927					428.6	1.12099
				428.7	1.17168					428.7	1.32242					428.7	1.12344
				428.8	1.17462					428.8	1.32555					428.8	1.12586
				428.9	1.17753					428.9	1.32865					428.9	1.12827
				429	1.18042					429	1.33173					429	1.13066
				429.1	1.18327					429.1	1.33476					429.1	1.13301
				429.2	1.18605					429.2	1.33771					429.2	1.13532
				429.3	1.18878					429.3	1.34061					429.3	1.13757
				429.4	1.19145					429.4	1.34346					429.4	1.13979
				429.5	1.19407					429.5	1.34623					429.5	1.14196
				429.6	1.19663					429.6	1.34895					429.6	1.14408
				429.7	1.19913					429.7	1.35162					429.7	1.14615
				429.8	1.20159					429.8	1.35422					429.8	1.14818
				429.9	1.20399					429.9	1.35676					429.9	1.15017
				430	1.20632					430	1.35923					430	1.15211
				430.1	1.20865					430.1	1.36168					430.1	1.15403
				430.2	1.21094					430.2	1.36412					430.2	1.15594
				430.3	1.21322					430.3	1.36654					430.3	1.15784
				430.4	1.21548					430.4	1.36892					430.4	1.15972
				430.5	1.21772					430.5	1.3713					430.5	1.16158
				430.6	1.21995					430.6	1.37364					430.6	1.16344
				430.7	1.22215					430.7	1.37597					430.7	1.16527
				430.8	1.22433					430.8	1.37827					430.8	1.16709
				430.9	1.2265					430.9	1.38056					430.9	1.16889
				431	1.22864					431	1.38282					431	1.17068
				431.1	1.23093					431.1	1.38523					431.1	1.17258
				431.2	1.23337					431.2	1.38779					431.2	1.17462
				431.3	1.23594					431.3	1.3905					431.3	1.17678
				431.4	1.23867					431.4	1.39337					431.4	1.17905
				431.5	1.24155					431.5	1.39639					431.5	1.18146
				431.6	1.24455					431.6	1.39956					431.6	1.18397
				431.7	1.24772					431.7	1.40288					431.7	1.18662
				431.8	1.25103					431.8	1.40635					431.8	1.1894
				431.9	1.25449					431.9	1.40998					431.9	1.19229
				432	1.25809					432	1.41376					432	1.19531
				432.1	1.26167					432.1	1.41751					432.1	1.19832
				432.2	1.26523					432.2	1.42124					432.2	1.20131
				432.3	1.26877					432.3	1.42495					432.3	1.20428
				432.4	1.27228					432.4	1.42863					432.4	1.20724
				432.5	1.27578					432.5	1.43229					432.5	1.21018
				432.6	1.27925					432.6	1.43592					432.6	1.21311
				432.7	1.28271					432.7	1.43952					432.7	1.21601
				432.8	1.28613					432.8	1.44311					432.8	1.21889
				432.9	1.28955					432.9	1.44667					432.9	1.22176
				433	1.29293					433	1.45019					433	1.22463
				433.1	1.2963					433.1	1.45371					433.1	1.22746
				433.2	1.29964					433.2	1.45719					433.2	1.23028
				433.3	1.30296					433.3	1.46065					433.3	1.23308
				433.4	1.30626					433.4	1.46408					433.4	1.23587
				433.5	1.30952					433.5	1.46749					433.5	1.23864
				433.6	1.31278					433.6	1.47087					433.6	1.24139
				433.7	1.316					433.7	1.47423					433.7	1.24412
				433.8	1.31921					433.8	1.47756					433.8	1.24683
				433.9	1.32239					433.9	1.48087					433.9	1.24953
				434	1.32555					434	1.48414					434	1.25221
				434.1	1.32875					434.1	1.48746					434.1	1.25492
				434.2	1.33197					434.2	1.4908					434.2	1.25765
				434.3	1.33524					434.3	1.49418					434.3	1.26042
				434.4	1.33853					434.4	1.4976					434.4	1.26323
				434.5	1.34186					434.5	1.50104					434.5	1.26605
				434.6	1.34523					434.6	1.50453					434.6	1.26891
				434.7	1.34862					434.7	1.50804					434.7	1.2718
				434.8	1.35205					434.8	1.51159					434.8	1.27472
				434.9	1.35552					434.9	1.51518					434.9	1.27767
				435	1.35903					435	1.51879					435	1.28066
				435.1	1.36256					435.1	1.52245					435.1	1.28367
				435.2	1.36614					435.2	1.52613					435.2	1.28672
				435.3	1.36974					435.3	1.52986					435.3	1.28981
				435.4	1.37339					435.4	1.53362					435.4	1.29292
				435.5	1.37709					435.5	1.53742					435.5	1.29607
				435.6	1.38081					435.6	1.54126					435.6	1.29925
				435.7	1.38458					435.7	1.54513					435.7	1.30247
				435.8	1.38838					435.8	1.54904					435.8	1.30572
				435.9	1.39222					435.9	1.55299					435.9	1.30901
				436	1.39609					436	1.55697					436	1.31233
				436.1	1.39999					436.1	1.56098					436.1	1.31566
				436.2	1.40388					436.2	1.56498					436.2	1.319
				436.3	1.4078					436.3	1.569					436.3	1.32237
				436.4	1.41172					436.4	1.57303					436.4	1.32573
				436.5	1.41566					436.5	1.57706					436.5	1.32911
				436.6	1.41961					436.6	1.58111					436.6	1.3325
				436.7	1.42357					436.7	1.58517					436.7	1.3359
				436.8	1.42754					436.8	1.58923					436.8	1.33932
				436.9	1.43153					436.9	1.59332					436.9	1.34274
				437	1.43553					437	1.5974					437	1.34619
				437.1	1.43947					437.1	1.60145					437.1	1.34959
				437.2	1.44338					437.2	1.60544					437.2	1.35296
				437.3	1.44724					437.3	1.60938					437.3	1.35628
				437.4	1.45107					437.4	1.61328					437.4	1.35958
				437.5	1.45484					437.5	1.61713					437.5	1.36282
				437.6	1.45856					437.6	1.62092					437.6	1.36605
				437.7	1.46224					437.7	1.62467					437.7	1.36922
				437.8	1.46588					437.8	1.62838					437.8	1.37236
				437.9	1.46946					437.9	1.63204					437.9	1.37546
				438	1.47301					438	1.63564					438	1.37853
				438.1	1.47654					438.1	1.63923					438.1	1.38158
				438.2	1.48006					438.2	1.64282					438.2	1.38463
				438.3	1.48357					438.3	1.64639					438.3	1.38768
				438.4	1.48708					438.4	1.64994					438.4	1.39071
				438.5	1.49057					438.5	1.65349					438.5	1.39374
				438.6	1.49405					438.6	1.65703					438.6	1.39675
				438.7	1.49752					438.7	1.66055					438.7	1.39977
				438.8	1.50098					438.8	1.66406					438.8	1.40277
				438.9	1.50443					438.9	1.66756					438.9	1.40577
				439	1.50788					439	1.67104					439	1.40876
				439.1	1.51137					439.1	1.67459					439.1	1.4118
				439.2	1.51493					439.2	1.67818					439.2	1.41489
				439.3	1.51853					439.3	1.68183					439.3	1.41802
				439.4	1.52218					439.4	1.68552					439.4	1.42121
				439.5	1.52589					439.5	1.68927					439.5	1.42444
				439.6	1.52966					439.6	1.69308					439.6	1.42772
				439.7	1.53348					439.7	1.69694					439.7	1.43105
				439.8	1.53736					439.8	1.70085					439.8	1.43442
				439.9	1.54129					439.9	1.70481					439.9	1.43786
				440	1.54527					440	1.70883					440	1.44133
				440.1	1.54924					440.1	1.71283					440.1	1.44481
				440.2	1.55322					440.2	1.71684					440.2	1.44829
				440.3	1.5572					440.3	1.72085					440.3	1.45176
				440.4	1.56118					440.4	1.72485					440.4	1.45524
				440.5	1.56514					440.5	1.72884					440.5	1.45871
				440.6	1.56911					440.6	1.73283					440.6	1.46219
				440.7	1.57307					440.7	1.73682					440.7	1.46566
				440.8	1.57703					440.8	1.74081					440.8	1.46913
				440.9	1.58099					440.9	1.74478					440.9	1.47261
				441	1.58494					441	1.74875					441	1.47607
				441.1	1.58892					441.1	1.75275					441.1	1.47958
				441.2	1.59293					441.2	1.75679					441.2	1.4831
				441.3	1.59698					441.3	1.76085					441.3	1.48665
				441.4	1.60105					441.4	1.76494					441.4	1.49024
				441.5	1.60516					441.5	1.76906					441.5	1.49386
				441.6	1.6093					441.6	1.77321					441.6	1.4975
				441.7	1.61347					441.7	1.77739					441.7	1.50117
				441.8	1.61767					441.8	1.78159					441.8	1.50488
				441.9	1.62189					441.9	1.78583					441.9	1.50861
				442	1.62615					442	1.79009					442	1.51237
				442.1	1.63042					442.1	1.79436					442.1	1.51614
				442.2	1.63469					442.2	1.79865					442.2	1.51992
				442.3	1.63897					442.3	1.80294					442.3	1.52371
				442.4	1.64327					442.4	1.80723					442.4	1.52751
				442.5	1.64757					442.5	1.81153					442.5	1.53132
				442.6	1.65188					442.6	1.81585					442.6	1.53514
				442.7	1.65619					442.7	1.82016					442.7	1.53897
				442.8	1.66052					442.8	1.82449					442.8	1.5428
				442.9	1.66486					442.9	1.82882					442.9	1.54666
				443	1.66922					443	1.83315					443	1.55051
				443.1	1.67354					443.1	1.83749					443.1	1.55437
				443.2	1.67787					443.2	1.84181					443.2	1.55822
				443.3	1.6822					443.3	1.84612					443.3	1.56206
				443.4	1.68651					443.4	1.85042					443.4	1.56591
				443.5	1.69081					443.5	1.85471					443.5	1.56974
				443.6	1.69511					443.6	1.85899					443.6	1.57356
				443.7	1.6994					443.7	1.86327					443.7	1.57738
				443.8	1.70367					443.8	1.86753					443.8	1.5812
				443.9	1.70794					443.9	1.87178					443.9	1.58501
				444	1.7122					444	1.87602					444	1.58881
				444.1	1.71648					444.1	1.88027					444.1	1.59264
				444.2	1.72079					444.2	1.88455					444.2	1.59649
				444.3	1.72511					444.3	1.88885					444.3	1.60034
				444.4	1.72944					444.4	1.89316					444.4	1.60423
				444.5	1.7338					444.5	1.89748					444.5	1.60812
				444.6	1.73818					444.6	1.90183					444.6	1.61205
				444.7	1.74256					444.7	1.90619					444.7	1.61599
				444.8	1.74697					444.8	1.91058					444.8	1.61994
				444.9	1.75141					444.9	1.91498					444.9	1.62392
				445	1.75587					445	1.91939					445	1.62792
				445.1	1.76027					445.1	1.92376					445.1	1.63188
				445.2	1.76463					445.2	1.92809					445.2	1.6358
				445.3	1.76896					445.3	1.93238					445.3	1.63969
				445.4	1.77323					445.4	1.93662					445.4	1.64353
				445.5	1.77746					445.5	1.94081					445.5	1.64736
				445.6	1.78165					445.6	1.94495					445.6	1.65112
				445.7	1.78581					445.7	1.94906					445.7	1.65486
				445.8	1.7899					445.8	1.95312					445.8	1.65856
				445.9	1.79396					445.9	1.95714					445.9	1.66223
				446	1.79797					446	1.96111					446	1.66586
				446.1	1.80206					446.1	1.96513					446.1	1.66953
				446.2	1.80619					446.2	1.96922					446.2	1.67326
				446.3	1.81038					446.3	1.97335					446.3	1.67705
				446.4	1.81461					446.4	1.97755					446.4	1.6809
				446.5	1.81892					446.5	1.9818					446.5	1.68479
				446.6	1.82328					446.6	1.98611					446.6	1.68874
				446.7	1.8277					446.7	1.99046					446.7	1.69275
				446.8	1.83217					446.8	1.99488					446.8	1.6968
				446.9	1.83671					446.9	1.99936					446.9	1.70092
				447	1.84131					447	2.00389					447	1.70509
				447.1	1.84591					447.1	2.00842					447.1	1.70927
				447.2	1.85052					447.2	2.01296					447.2	1.71345
				447.3	1.85514					447.3	2.01752					447.3	1.71766
				447.4	1.85976					447.4	2.02207					447.4	1.72187
				447.5	1.8644					447.5	2.02663					447.5	1.72608
				447.6	1.86904					447.6	2.0312					447.6	1.73031
				447.7	1.8737					447.7	2.03578					447.7	1.73455
				447.8	1.87835					447.8	2.04036					447.8	1.7388
				447.9	1.88302					447.9	2.04495					447.9	1.74306
				448	1.8877					448	2.04955					448	1.74733
				448.1	1.89238					448.1	2.05414					448.1	1.7516
				448.2	1.89706					448.2	2.05874					448.2	1.75588
				448.3	1.90174					448.3	2.06334					448.3	1.76015
				448.4	1.90643					448.4	2.06794					448.4	1.76444
				448.5	1.91111					448.5	2.07253					448.5	1.76872
				448.6	1.9158					448.6	2.07713					448.6	1.77301
				448.7	1.92048					448.7	2.08173					448.7	1.77731
				448.8	1.92518					448.8	2.08632					448.8	1.7816
				448.9	1.92987					448.9	2.09093					448.9	1.78591
				449	1.93457					449	2.09552					449	1.79022
				449.1	1.93929					449.1	2.10015					449.1	1.79454
				449.2	1.94401					449.2	2.10478					449.2	1.79889
				449.3	1.94878					449.3	2.10944					449.3	1.80325
				449.4	1.95355					449.4	2.1141					449.4	1.80765
				449.5	1.95835					449.5	2.1188					449.5	1.81206
				449.6	1.96315					449.6	2.12351					449.6	1.81649
				449.7	1.96799					449.7	2.12824					449.7	1.82094
				449.8	1.97284					449.8	2.13298					449.8	1.82541
				449.9	1.97772					449.9	2.13774					449.9	1.82991
				450	1.98262					450	2.14252					450	1.83441
				450.1	1.98754					450.1	2.14733					450.1	1.83895
				450.2	1.99247					450.2	2.15214					450.2	1.84351
				450.3	1.99742					450.3	2.15698					450.3	1.84809
				450.4	2.0024					450.4	2.16183					450.4	1.85268
				450.5	2.00739					450.5	2.16671					450.5	1.85729
				450.6	2.01241					450.6	2.1716					450.6	1.86193
				450.7	2.01744					450.7	2.1765					450.7	1.86659
				450.8	2.0225					450.8	2.18144					450.8	1.87126
				450.9	2.02757					450.9	2.18639					450.9	1.87596
				451	2.03266					451	2.19134					451	1.88068
				451.1	2.03774					451.1	2.19629					451.1	1.88539
				451.2	2.0428					451.2	2.20121					451.2	1.89007
				451.3	2.04783					451.3	2.20612					451.3	1.89474
				451.4	2.05285					451.4	2.211					451.4	1.89939
				451.5	2.05784					451.5	2.21587					451.5	1.90403
				451.6	2.06282					451.6	2.22071					451.6	1.90865
				451.7	2.06776					451.7	2.22553					451.7	1.91325
				451.8	2.0727					451.8	2.23033					451.8	1.91784
				451.9	2.07762					451.9	2.23511					451.9	1.92241
				452	2.08251					452	2.23986					452	1.92697
				452.1	2.08736					452.1	2.24459					452.1	1.93148
				452.2	2.09218					452.2	2.24927					452.2	1.93598
				452.3	2.09697					452.3	2.25393					452.3	1.94043
				452.4	2.10172					452.4	2.25854					452.4	1.94486
				452.5	2.10643					452.5	2.26312					452.5	1.94926
				452.6	2.11111					452.6	2.26767					452.6	1.95362
				452.7	2.11576					452.7	2.27217					452.7	1.95796
				452.8	2.12036					452.8	2.27665					452.8	1.96226
				452.9	2.12493					452.9	2.28108					452.9	1.96653
				453	2.12946					453	2.28548					453	1.97077
				453.1	2.13403					453.1	2.28991					453.1	1.97504
				453.2	2.13863					453.2	2.29438					453.2	1.97934
				453.3	2.14326					453.3	2.29888					453.3	1.98368
				453.4	2.14794					453.4	2.30341					453.4	1.98805
				453.5	2.15265					453.5	2.30797					453.5	1.99246
				453.6	2.15739					453.6	2.31257					453.6	1.99691
				453.7	2.16216					453.7	2.31719					453.7	2.00138
				453.8	2.16697					453.8	2.32186					453.8	2.0059
				453.9	2.17181					453.9	2.32654					453.9	2.01044
				454	2.17669					454	2.33127					454	2.01502
				454.1	2.18157					454.1	2.33599					454.1	2.0196
				454.2	2.18645					454.2	2.34072					454.2	2.02418
				454.3	2.19132					454.3	2.34544					454.3	2.02876
				454.4	2.1962					454.4	2.35014					454.4	2.03334
				454.5	2.20106					454.5	2.35486					454.5	2.03793
				454.6	2.20593					454.6	2.35957					454.6	2.04251
				454.7	2.2108					454.7	2.36427					454.7	2.04709
				454.8	2.21566					454.8	2.36897					454.8	2.05167
				454.9	2.22052					454.9	2.37367					454.9	2.05626
				455	2.22538					455	2.37837					455	2.06084
				455.1	2.23025					455.1	2.38309					455.1	2.06544
				455.2	2.23516					455.2	2.38782					455.2	2.07006
				455.3	2.24007					455.3	2.39256					455.3	2.07471
				455.4	2.245					455.4	2.39732					455.4	2.07936
				455.5	2.24995					455.5	2.40209					455.5	2.08404
				455.6	2.25491					455.6	2.40689					455.6	2.08873
				455.7	2.25989					455.7	2.41169					455.7	2.09344
				455.8	2.26489					455.8	2.41653					455.8	2.09818
				455.9	2.26991					455.9	2.42137					455.9	2.10293
				456	2.27495					456	2.42622					456	2.1077
				456.1	2.27999					456.1	2.43109					456.1	2.11248
				456.2	2.28503					456.2	2.43595					456.2	2.11727
				456.3	2.29009					456.3	2.44082					456.3	2.12206
				456.4	2.29515					456.4	2.4457					456.4	2.12687
				456.5	2.30021					456.5	2.45058					456.5	2.13167
				456.6	2.30529					456.6	2.45546					456.6	2.13648
				456.7	2.31036					456.7	2.46036					456.7	2.14131
				456.8	2.31544					456.8	2.46525					456.8	2.14614
				456.9	2.32053					456.9	2.47015					456.9	2.15098
				457	2.32563					457	2.47505					457	2.15583
				457.1	2.33071					457.1	2.47994					457.1	2.16067
				457.2	2.33579					457.2	2.48483					457.2	2.1655
				457.3	2.34085					457.3	2.4897					457.3	2.17033
				457.4	2.34591					457.4	2.49456					457.4	2.17515
				457.5	2.35096					457.5	2.49942					457.5	2.17996
				457.6	2.35601					457.6	2.50427					457.6	2.18477
				457.7	2.36102					457.7	2.5091					457.7	2.18957
				457.8	2.36604					457.8	2.51392					457.8	2.19436
				457.9	2.37106					457.9	2.51873					457.9	2.19916
				458	2.37606					458	2.52355					458	2.20393
				458.1	2.38107					458.1	2.52835					458.1	2.20871
				458.2	2.38606					458.2	2.53314					458.2	2.21349
				458.3	2.39106					458.3	2.53794					458.3	2.21828
				458.4	2.39604					458.4	2.54273					458.4	2.22305
				458.5	2.40104					458.5	2.54752					458.5	2.22783
				458.6	2.40602					458.6	2.5523					458.6	2.23261
				458.7	2.41101					458.7	2.55708					458.7	2.23738
				458.8	2.41599					458.8	2.56186					458.8	2.24217
				458.9	2.42098					458.9	2.56664					458.9	2.24695
				459	2.42595					459	2.57141					459	2.25172
				459.1	2.43093					459.1	2.57618					459.1	2.2565
				459.2	2.4359					459.2	2.58095					459.2	2.26129
				459.3	2.44088					459.3	2.58571					459.3	2.26606
				459.4	2.44585					459.4	2.59047					459.4	2.27084
				459.5	2.45082					459.5	2.59523					459.5	2.27562
				459.6	2.45579					459.6	2.59999					459.6	2.2804
				459.7	2.46076					459.7	2.60475					459.7	2.28519
				459.8	2.46572					459.8	2.60949					459.8	2.28997
				459.9	2.47069					459.9	2.61424					459.9	2.29475
				460	2.47565					460	2.61899					460	2.29953
				460.1	2.48063					460.1	2.62375					460.1	2.30434
				460.2	2.48563					460.2	2.62853					460.2	2.30916
				460.3	2.49065					460.3	2.63333					460.3	2.314
				460.4	2.49568					460.4	2.63814					460.4	2.31886
				460.5	2.50073					460.5	2.64299					460.5	2.32374
				460.6	2.50581					460.6	2.64783					460.6	2.32864
				460.7	2.5109					460.7	2.6527					460.7	2.33357
				460.8	2.51601					460.8	2.65759					460.8	2.3385
				460.9	2.52114					460.9	2.66249					460.9	2.34346
				461	2.52629					461	2.66741					461	2.34844
				461.1	2.53145					461.1	2.67233					461.1	2.35342
				461.2	2.53661					461.2	2.67727					461.2	2.35842
				461.3	2.54177					461.3	2.6822					461.3	2.36341
				461.4	2.54694					461.4	2.68714					461.4	2.36842
				461.5	2.55212					461.5	2.69208					461.5	2.37344
				461.6	2.5573					461.6	2.69704					461.6	2.37845
				461.7	2.56249					461.7	2.702					461.7	2.38348
				461.8	2.56768					461.8	2.70695					461.8	2.38852
				461.9	2.57289					461.9	2.71192					461.9	2.39357
				462	2.5781					462	2.7169					462	2.39862
				462.1	2.5833					462.1	2.72187					462.1	2.40367
				462.2	2.58852					462.2	2.72685					462.2	2.40873
				462.3	2.59373					462.3	2.73183					462.3	2.4138
				462.4	2.59894					462.4	2.73681					462.4	2.41887
				462.5	2.60417					462.5	2.74179					462.5	2.42394
				462.6	2.60939					462.6	2.74678					462.6	2.42902
				462.7	2.61462					462.7	2.75177					462.7	2.4341
				462.8	2.61985					462.8	2.75676					462.8	2.43918
				462.9	2.62509					462.9	2.76175					462.9	2.44428
				463	2.63032					463	2.76675					463	2.44938
				463.1	2.63554					463.1	2.77173					463.1	2.45446
				463.2	2.64075					463.2	2.7767					463.2	2.45953
				463.3	2.64594					463.3	2.78165					463.3	2.46459
				463.4	2.65113					463.4	2.78659					463.4	2.46963
				463.5	2.65629					463.5	2.79151					463.5	2.47467
				463.6	2.66143					463.6	2.79643					463.6	2.47969
				463.7	2.66657					463.7	2.80132					463.7	2.48469
				463.8	2.67168					463.8	2.8062					463.8	2.48969
				463.9	2.67678					463.9	2.81106					463.9	2.49466
				464	2.68187					464	2.81591					464	2.49964
				464.1	2.68696					464.1	2.82076					464.1	2.5046
				464.2	2.69204					464.2	2.8256					464.2	2.50955
				464.3	2.69711					464.3	2.83044					464.3	2.51452
				464.4	2.70217					464.4	2.83526					464.4	2.51947
				464.5	2.70724					464.5	2.84009					464.5	2.52442
				464.6	2.71229					464.6	2.8449					464.6	2.52937
				464.7	2.71735					464.7	2.84971					464.7	2.53431
				464.8	2.72239					464.8	2.85453					464.8	2.53925
				464.9	2.72743					464.9	2.85933					464.9	2.54418
				465	2.73248					465	2.86413					465	2.54912
				465.1	2.73752					465.1	2.86893					465.1	2.55406
				465.2	2.74257					465.2	2.87375					465.2	2.55902
				465.3	2.74765					465.3	2.87858					465.3	2.56399
				465.4	2.75273					465.4	2.88342					465.4	2.56897
				465.5	2.75783					465.5	2.88827					465.5	2.57397
				465.6	2.76293					465.6	2.89313					465.6	2.57898
				465.7	2.76804					465.7	2.898					465.7	2.584
				465.8	2.77318					465.8	2.90289					465.8	2.58904
				465.9	2.77832					465.9	2.90778					465.9	2.59409
				466	2.78348					466	2.91269					466	2.59915
				466.1	2.7886					466.1	2.91757					466.1	2.6042
				466.2	2.79371					466.2	2.92242					466.2	2.60922
				466.3	2.7988					466.3	2.92726					466.3	2.61422
				466.4	2.80387					466.4	2.93209					466.4	2.6192
				466.5	2.80891					466.5	2.93689					466.5	2.62416
				466.6	2.81393					466.6	2.94166					466.6	2.6291
				466.7	2.81893					466.7	2.94642					466.7	2.63402
				466.8	2.8239					466.8	2.95114					466.8	2.63893
				466.9	2.82886					466.9	2.95586					466.9	2.64381
				467	2.8338					467	2.96055					467	2.64867
				467.1	2.83875					467.1	2.96527					467.1	2.65356
				467.2	2.84373					467.2	2.97					467.2	2.65847
				467.3	2.84873					467.3	2.97475					467.3	2.6634
				467.4	2.85375					467.4	2.97952					467.4	2.66836
				467.5	2.85879					467.5	2.98433					467.5	2.67334
				467.6	2.86387					467.6	2.98914					467.6	2.67835
				467.7	2.86896					467.7	2.99398					467.7	2.68337
				467.8	2.87407					467.8	2.99883					467.8	2.68842
				467.9	2.87919					467.9	3.00372					467.9	2.69349
				468	2.88435					468	3.00861					468	2.6986
				468.1	2.88951					468.1	3.01351					468.1	2.7037
				468.2	2.89469					468.2	3.01842					468.2	2.7088
				468.3	2.89985					468.3	3.02332					468.3	2.71392
				468.4	2.90502					468.4	3.02824					468.4	2.71904
				468.5	2.91019					468.5	3.03315					468.5	2.72415
				468.6	2.91537					468.6	3.03807					468.6	2.72929
				468.7	2.92054					468.7	3.04298					468.7	2.73441
				468.8	2.92573					468.8	3.04791					468.8	2.73956
				468.9	2.93091					468.9	3.05282					468.9	2.74469
				469	2.9361					469	3.05775					469	2.74984
				469.1	2.94127					469.1	3.06266					469.1	2.75497
				469.2	2.94642					469.2	3.06755					469.2	2.76009
				469.3	2.95156					469.3	3.07242					469.3	2.76518
				469.4	2.95667					469.4	3.07727					469.4	2.77025
				469.5	2.96176					469.5	3.08211					469.5	2.77532
				469.6	2.96684					469.6	3.08693					469.6	2.78036
				469.7	2.97189					469.7	3.09172					469.7	2.78539
				469.8	2.97694					469.8	3.0965					469.8	2.79039
				469.9	2.98196					469.9	3.10126					469.9	2.79538
				470	2.98695					470	3.10601					470	2.80035
				470.1	2.99196					470.1	3.11076					470.1	2.80534
				470.2	2.99698					470.2	3.11551					470.2	2.81033
				470.3	3.00201					470.3	3.12027					470.3	2.81534
				470.4	3.00704					470.4	3.12505					470.4	2.82035
				470.5	3.01208					470.5	3.12983					470.5	2.82537
				470.6	3.01714					470.6	3.13464					470.6	2.83041
				470.7	3.0222					470.7	3.13944					470.7	2.83545
				470.8	3.02728					470.8	3.14425					470.8	2.84051
				470.9	3.03236					470.9	3.14906					470.9	2.84557
				471	3.03745					471	3.15389					471	2.85064
				471.1	3.04257					471.1	3.15874					471.1	2.85574
				471.2	3.04772					471.2	3.16362					471.2	2.86088
				471.3	3.05289					471.3	3.16852					471.3	2.86603
				471.4	3.05809					471.4	3.17346					471.4	2.87122
				471.5	3.06332					471.5	3.17841					471.5	2.87644
				471.6	3.06857					471.6	3.18339					471.6	2.88168
				471.7	3.07386					471.7	3.1884					471.7	2.88696
				471.8	3.07917					471.8	3.19343					471.8	2.89225
				471.9	3.08451					471.9	3.19849					471.9	2.89758
				472	3.08986					472	3.20357					472	2.90294
				472.1	3.09521					472.1	3.20863					472.1	2.90828
				472.2	3.10054					472.2	3.21368					472.2	2.91359
				472.3	3.10584					472.3	3.2187					472.3	2.9189
				472.4	3.11112					472.4	3.22371					472.4	2.92417
				472.5	3.11639					472.5	3.22869					472.5	2.92943
				472.6	3.12163					472.6	3.23366					472.6	2.93467
				472.7	3.12686					472.7	3.23861					472.7	2.9399
				472.8	3.13205					472.8	3.24354					472.8	2.9451
				472.9	3.13724					472.9	3.24845					472.9	2.95028
				473	3.14241					473	3.25334					473	2.95545
				473.1	3.14758					473.1	3.25823					473.1	2.96063
				473.2	3.15275					473.2	3.26314					473.2	2.9658
				473.3	3.15794					473.3	3.26804					473.3	2.97099
				473.4	3.16313					473.4	3.27296					473.4	2.97619
				473.5	3.16832					473.5	3.27788					473.5	2.98139
				473.6	3.17352					473.6	3.28281					473.6	2.9866
				473.7	3.17874					473.7	3.28773					473.7	2.99182
				473.8	3.18394					473.8	3.29268					473.8	2.99705
				473.9	3.18917					473.9	3.29762					473.9	3.00228
				474	3.1944					474	3.30257					474	3.00752
				474.1	3.19965					474.1	3.30754					474.1	3.01277
				474.2	3.20491					474.2	3.31252					474.2	3.01806
				474.3	3.2102					474.3	3.31752					474.3	3.02335
				474.4	3.2155					474.4	3.32253					474.4	3.02867
				474.5	3.22081					474.5	3.32757					474.5	3.03401
				474.6	3.22616					474.6	3.33262					474.6	3.03936
				474.7	3.2315					474.7	3.33769					474.7	3.04473
				474.8	3.23688					474.8	3.34277					474.8	3.05013
				474.9	3.24227					474.9	3.34787					474.9	3.05554
				475	3.24769					475	3.353					475	3.06097
				475.1	3.25307					475.1	3.35809					475.1	3.06638
				475.2	3.25845					475.2	3.36318					475.2	3.07178
				475.3	3.2638					475.3	3.36824					475.3	3.07716
				475.4	3.26914					475.4	3.37329					475.4	3.08252
				475.5	3.27446					475.5	3.37833					475.5	3.08787
				475.6	3.27977					475.6	3.38335					475.6	3.0932
				475.7	3.28504					475.7	3.38835					475.7	3.09851
				475.8	3.29032					475.8	3.39332					475.8	3.10381
				475.9	3.29556					475.9	3.39829					475.9	3.10909
				476	3.30079					476	3.40324					476	3.11436
				476.1	3.30603					476.1	3.40819					476.1	3.11962
				476.2	3.31128					476.2	3.41314					476.2	3.12489
				476.3	3.31652					476.3	3.4181					476.3	3.13018
				476.4	3.32176					476.4	3.42306					476.4	3.13545
				476.5	3.32701					476.5	3.42803					476.5	3.14075
				476.6	3.33227					476.6	3.43299					476.6	3.14604
				476.7	3.33753					476.7	3.43797					476.7	3.15133
				476.8	3.3428					476.8	3.44294					476.8	3.15663
				476.9	3.34806					476.9	3.44793					476.9	3.16195
				477	3.35333					477	3.4529					477	3.16725
				477.1	3.35861					477.1	3.4579					477.1	3.17259
				477.2	3.36393					477.2	3.46292					477.2	3.17794
				477.3	3.36925					477.3	3.46795					477.3	3.18331
				477.4	3.3746					477.4	3.473					477.4	3.18869
				477.5	3.37995					477.5	3.47807					477.5	3.1941
				477.6	3.38532					477.6	3.48315					477.6	3.19952
				477.7	3.39073					477.7	3.48824					477.7	3.20497
				477.8	3.39614					477.8	3.49336					477.8	3.21043
				477.9	3.40158					477.9	3.4985					477.9	3.21592
				478	3.40702					478	3.50364					478	3.22142
				478.1	3.41246					478.1	3.50878					478.1	3.2269
				478.2	3.41789					478.2	3.5139					478.2	3.23239
				478.3	3.42331					478.3	3.51903					478.3	3.23787
				478.4	3.42872					478.4	3.52414					478.4	3.24333
				478.5	3.43411					478.5	3.52924					478.5	3.24879
				478.6	3.43951					478.6	3.53433					478.6	3.25424
				478.7	3.44489					478.7	3.53941					478.7	3.25968
				478.8	3.45026					478.8	3.54448					478.8	3.26511
				478.9	3.45563					478.9	3.54954					478.9	3.27053
				479	3.46098					479	3.5546					479	3.27594
				479.1	3.46634					479.1	3.55966					479.1	3.28137
				479.2	3.47171					479.2	3.56473					479.2	3.2868
				479.3	3.47709					479.3	3.56981					479.3	3.29226
				479.4	3.48248					479.4	3.5749					479.4	3.29771
				479.5	3.48789					479.5	3.58001					479.5	3.30318
				479.6	3.49329					479.6	3.58511					479.6	3.30865
				479.7	3.49871					479.7	3.59023					479.7	3.31414
				479.8	3.50414					479.8	3.59535					479.8	3.31965
				479.9	3.50958					479.9	3.60049					479.9	3.32516
				480	3.51503					480	3.60563					480	3.33067
				480.1	3.52048					480.1	3.61077					480.1	3.3362
				480.2	3.52594					480.2	3.61591					480.2	3.34172
				480.3	3.53138					480.3	3.62107					480.3	3.34725
				480.4	3.53683					480.4	3.62621					480.4	3.35278
				480.5	3.54228					480.5	3.63135					480.5	3.35831
				480.6	3.54774					480.6	3.6365					480.6	3.36384
				480.7	3.5532					480.7	3.64165					480.7	3.36937
				480.8	3.55865					480.8	3.64679					480.8	3.3749
				480.9	3.5641					480.9	3.65195					480.9	3.38043
				481	3.56955					481	3.65709					481	3.38597
				481.1	3.57502					481.1	3.66224					481.1	3.39151
				481.2	3.58048					481.2	3.6674					481.2	3.39705
				481.3	3.58594					481.3	3.67255					481.3	3.40259
				481.4	3.59141					481.4	3.67771					481.4	3.40814
				481.5	3.59687					481.5	3.68288					481.5	3.41369
				481.6	3.60235					481.6	3.68804					481.6	3.41926
				481.7	3.60782					481.7	3.69321					481.7	3.42482
				481.8	3.6133					481.8	3.69837					481.8	3.43038
				481.9	3.61877					481.9	3.70354					481.9	3.43594
				482	3.62426					482	3.70872					482	3.44151
				482.1	3.62974					482.1	3.71389					482.1	3.44707
				482.2	3.63521					482.2	3.71906					482.2	3.45264
				482.3	3.64068					482.3	3.72421					482.3	3.45819
				482.4	3.64614					482.4	3.72936					482.4	3.46374
				482.5	3.65159					482.5	3.73451					482.5	3.46929
				482.6	3.65703					482.6	3.73965					482.6	3.47482
				482.7	3.66247					482.7	3.74478					482.7	3.48036
				482.8	3.66791					482.8	3.74991					482.8	3.48588
				482.9	3.67334					482.9	3.75504					482.9	3.49141
				483	3.67877					483	3.76015					483	3.49693
				483.1	3.68418					483.1	3.76526					483.1	3.50242
				483.2	3.68958					483.2	3.77036					483.2	3.50793
				483.3	3.69498					483.3	3.77545					483.3	3.51342
				483.4	3.70037					483.4	3.78053					483.4	3.5189
				483.5	3.70574					483.5	3.7856					483.5	3.52437
				483.6	3.71111					483.6	3.79066					483.6	3.52983
				483.7	3.71647					483.7	3.79572					483.7	3.53528
				483.8	3.72182					483.8	3.80076					483.8	3.54073
				483.9	3.72715					483.9	3.8058					483.9	3.54617
				484	3.73248					484	3.81083					484	3.55159
				484.1	3.73781					484.1	3.81586					484.1	3.55702
				484.2	3.74313					484.2	3.82088					484.2	3.56244
				484.3	3.74846					484.3	3.82591					484.3	3.56787
				484.4	3.75378					484.4	3.83093					484.4	3.5733
				484.5	3.7591					484.5	3.83596					484.5	3.57872
				484.6	3.76443					484.6	3.84097					484.6	3.58414
				484.7	3.76975					484.7	3.84599					484.7	3.58956
				484.8	3.77508					484.8	3.85101					484.8	3.59499
				484.9	3.78039					484.9	3.85603					484.9	3.60041
				485	3.78571					485	3.86105					485	3.60583
				485.1	3.79093					485.1	3.86597					485.1	3.61116
				485.2	3.79604					485.2	3.87081					485.2	3.61638
				485.3	3.80106					485.3	3.87553					485.3	3.62149
				485.4	3.80599					485.4	3.88018					485.4	3.62652
				485.5	3.8108					485.5	3.88472					485.5	3.63143
				485.6	3.81552					485.6	3.88918					485.6	3.63625
				485.7	3.82013					485.7	3.89354					485.7	3.64096
				485.8	3.82466					485.8	3.8978					485.8	3.64558
				485.9	3.82907					485.9	3.90197					485.9	3.65008
				486	3.83339					486	3.90604					486	3.65449
				486.1	3.83776					486.1	3.91016					486.1	3.65895
				486.2	3.84219					486.2	3.91434					486.2	3.66347
				486.3	3.84666					486.3	3.91856					486.3	3.66804
				486.4	3.85118					486.4	3.92283					486.4	3.67267
				486.5	3.85577					486.5	3.92714					486.5	3.67735
				486.6	3.8604					486.6	3.93152					486.6	3.68207
				486.7	3.86508					486.7	3.93593					486.7	3.68687
				486.8	3.86982					486.8	3.9404					486.8	3.6917
				486.9	3.87461					486.9	3.94492					486.9	3.6966
				487	3.87945					487	3.94949					487	3.70156
				487.1	3.88434					487.1	3.9541					487.1	3.70654
				487.2	3.88926					487.2	3.95875					487.2	3.71158
				487.3	3.89423					487.3	3.96342					487.3	3.71666
				487.4	3.89924					487.4	3.96814					487.4	3.72177
				487.5	3.90428					487.5	3.9729					487.5	3.72693
				487.6	3.90936					487.6	3.9777					487.6	3.73214
				487.7	3.91449					487.7	3.98253					487.7	3.73738
				487.8	3.91965					487.8	3.98741					487.8	3.74267
				487.9	3.92486					487.9	3.99232					487.9	3.748
				488	3.93011					488	3.99728					488	3.75337
				488.1	3.93533					488.1	4.00219					488.1	3.75871
				488.2	3.94051					488.2	4.00709					488.2	3.76403
				488.3	3.94567					488.3	4.01196					488.3	3.76931
				488.4	3.95081					488.4	4.01679					488.4	3.77456
				488.5	3.95591					488.5	4.0216					488.5	3.77978
				488.6	3.96098					488.6	4.02638					488.6	3.78497
				488.7	3.96602					488.7	4.03114					488.7	3.79014
				488.8	3.97103					488.8	4.03586					488.8	3.79527
				488.9	3.976					488.9	4.04056					488.9	3.80037
				489	3.98096					489	4.04523					489	3.80545
				489.1	3.98597					489.1	4.04995					489.1	3.81058
				489.2	3.99103					489.2	4.05473					489.2	3.81578
				489.3	3.99616					489.3	4.05957					489.3	3.82103
				489.4	4.00134					489.4	4.06446					489.4	3.82635
				489.5	4.00659					489.5	4.0694					489.5	3.83173
				489.6	4.01189					489.6	4.07441					489.6	3.83716
				489.7	4.01725					489.7	4.07946					489.7	3.84267
				489.8	4.02268					489.8	4.08457					489.8	3.84823
				489.9	4.02816					489.9	4.08975					489.9	3.85385
				490	4.03369					490	4.09497					490	3.85954
				490.1	4.03921					490.1	4.10018					490.1	3.86519
				490.2	4.04471					490.2	4.10536					490.2	3.87084
				490.3	4.05019					490.3	4.11053					490.3	3.87646
				490.4	4.05565					490.4	4.11567					490.4	3.88206
				490.5	4.06108					490.5	4.1208					490.5	3.88764
				490.6	4.0665					490.6	4.12591					490.6	3.8932
				490.7	4.07189					490.7	4.131					490.7	3.89873
				490.8	4.07726					490.8	4.13607					490.8	3.90425
				490.9	4.08262					490.9	4.14112					490.9	3.90975
				491	4.08796					491	4.14615					491	3.91523
				491.1	4.09326					491.1	4.15115					491.1	3.92068
				491.2	4.09855					491.2	4.15614					491.2	3.92612
				491.3	4.1038					491.3	4.16111					491.3	3.93152
				491.4	4.10904					491.4	4.16604					491.4	3.9369
				491.5	4.11425					491.5	4.17096					491.5	3.94225
				491.6	4.11944					491.6	4.17585					491.6	3.94758
				491.7	4.1246					491.7	4.18073					491.7	3.95289
				491.8	4.12974					491.8	4.18558					491.8	3.95817
				491.9	4.13486					491.9	4.19041					491.9	3.96342
				492	4.13995					492	4.19521					492	3.96867
				492.1	4.14508					492.1	4.20005					492.1	3.97394
				492.2	4.15024					492.2	4.20493					492.2	3.97925
				492.3	4.15544					492.3	4.20983					492.3	3.98459
				492.4	4.16067					492.4	4.21478					492.4	3.98997
				492.5	4.16595					492.5	4.21975					492.5	3.9954
				492.6	4.17125					492.6	4.22476					492.6	4.00086
				492.7	4.1766					492.7	4.2298					492.7	4.00636
				492.8	4.18198					492.8	4.23488					492.8	4.01189
				492.9	4.18739					492.9	4.24					492.9	4.01746
				493	4.19285					493	4.24515					493	4.02308
				493.1	4.19829					493.1	4.25028					493.1	4.02868
				493.2	4.20372					493.2	4.2554					493.2	4.03426
				493.3	4.20913					493.3	4.26053					493.3	4.03984
				493.4	4.21454					493.4	4.26563					493.4	4.0454
				493.5	4.21993					493.5	4.27072					493.5	4.05095
				493.6	4.22531					493.6	4.2758					493.6	4.05649
				493.7	4.23067					493.7	4.28087					493.7	4.06202
				493.8	4.23603					493.8	4.28592					493.8	4.06754
				493.9	4.24138					493.9	4.29097					493.9	4.07304
				494	4.2467					494	4.296					494	4.07853
				494.1	4.25207					494.1	4.30107					494.1	4.08405
				494.2	4.25747					494.2	4.30617					494.2	4.08961
				494.3	4.26291					494.3	4.3113					494.3	4.09522
				494.4	4.26837					494.4	4.31646					494.4	4.10084
				494.5	4.27387					494.5	4.32165					494.5	4.10651
				494.6	4.2794					494.6	4.32689					494.6	4.11221
				494.7	4.28497					494.7	4.33215					494.7	4.11796
				494.8	4.29057					494.8	4.33743					494.8	4.12373
				494.9	4.2962					494.9	4.34275					494.9	4.12954
				495	4.30187					495	4.34811					495	4.13538
				495.1	4.30752					495.1	4.35344					495.1	4.1412
				495.2	4.31313					495.2	4.35874					495.2	4.14699
				495.3	4.31872					495.3	4.36403					495.3	4.15276
				495.4	4.32427					495.4	4.36928					495.4	4.15849
				495.5	4.32981					495.5	4.37451					495.5	4.1642
				495.6	4.33532					495.6	4.37971					495.6	4.16988
				495.7	4.34079					495.7	4.38489					495.7	4.17553
				495.8	4.34625					495.8	4.39005					495.8	4.18115
				495.9	4.35167					495.9	4.39517					495.9	4.18676
				496	4.35707					496	4.40027					496	4.19233
				496.1	4.36247					496.1	4.40538					496.1	4.1979
				496.2	4.3679					496.2	4.4105					496.2	4.20349
				496.3	4.37332					496.3	4.41564					496.3	4.2091
				496.4	4.37876					496.4	4.42077					496.4	4.21471
				496.5	4.38421					496.5	4.42592					496.5	4.22034
				496.6	4.38966					496.6	4.43108					496.6	4.22598
				496.7	4.39514					496.7	4.43625					496.7	4.23162
				496.8	4.40062					496.8	4.44143					496.8	4.23728
				496.9	4.4061					496.9	4.44662					496.9	4.24295
				497	4.4116					497	4.45182					497	4.24863
				497.1	4.41709					497.1	4.457					497.1	4.2543
				497.2	4.42255					497.2	4.46217					497.2	4.25994
				497.3	4.42801					497.3	4.46733					497.3	4.26558
				497.4	4.43345					497.4	4.47247					497.4	4.27121
				497.5	4.43887					497.5	4.4776					497.5	4.27682
				497.6	4.44429					497.6	4.48273					497.6	4.28242
				497.7	4.44969					497.7	4.48783					497.7	4.28799
				497.8	4.45507					497.8	4.49292					497.8	4.29356
				497.9	4.46044					497.9	4.498					497.9	4.29911
				498	4.4658					498	4.50306					498	4.30465
				498.1	4.47116					498.1	4.50813					498.1	4.31019
				498.2	4.47651					498.2	4.51319					498.2	4.31573
				498.3	4.48187					498.3	4.51826					498.3	4.32127
				498.4	4.48722					498.4	4.52333					498.4	4.32681
				498.5	4.49259					498.5	4.5284					498.5	4.33235
				498.6	4.49795					498.6	4.53347					498.6	4.3379
				498.7	4.50331					498.7	4.53854					498.7	4.34344
				498.8	4.50867					498.8	4.54361					498.8	4.349
				498.9	4.51402					498.9	4.54868					498.9	4.35455
				499	4.51938					499	4.55375					499	4.3601
				499.1	4.52475					499.1	4.55882					499.1	4.36565
				499.2	4.53011					499.2	4.56389					499.2	4.37119
				499.3	4.53547					499.3	4.56896					499.3	4.37674
				499.4	4.54083					499.4	4.57404					499.4	4.38229
				499.5	4.54619					499.5	4.57911					499.5	4.38783
				499.6	4.55153					499.6	4.58418					499.6	4.39338
				499.7	4.55689					499.7	4.58924					499.7	4.39892
[truncated: 5,003 more rows]
